# Supplementary material for: Highly Reduced Plastid Genomes of the Non-photosynthetic Dictyochophyceans Pteridomonas spp. (Ochrophyta, SAR) Are Retained for tRNA-Glu-Based Organellar Heme Biosynthesis
Source: Front Plant Sci. 2020 Nov 27;11:602455. doi: 10.3389/fpls.2020.602455 (PMC7728698; doi:10.3389/fpls.2020.602455)
Supplement: Supplementary file 9 [file Table_1.XLSX]

## Sheet: Arabidopsis  thaliana
	Table S1 Proteins for plastid protein of Iron-slufer clusters in the transcriptome data of the Arabidopsis thaliana
	Involved functions	Proteins	Gene	Accession	Presence/absence of stramenopiles sequence in NCBI database
	Alanine, aspartate and glutamate	glutamine phosporibosyl pyrophosphate amidotransferases	GPAT	NP_179247	Thalassiosira pseudonana	+	XP_002286722
	Alanine, aspartate and glutamate	glutamate synthase	GOGAT	NP_001190529	Nannochloropsis gaditana	+	EWM25390
	Valine, leucine, Isoleucine	dihydroxy-acid dehydratase	DHAD	NP_001189959	Nannochloropsis gaditana	+	EWM26147
	Valine, leucine, Isoleucine	isopropyl malate isomerase	IPMI	NP_567405	Fistulifera solaris	+	GAX22135
	Glycine, serine and threonine	choline monooxygenase*	CMO	NP_194718	ND	-	ND
	Terpenoid backbone	4-hydroxy-3-methylbut-2-enyl_diphosphate_synthase	ISPG	NP_567965	Fistulifera solaris	+	GAX26950
	Carotenoid	beta-carotene isomerase D27*	D27	NP_563673	ND	-	ND
	Terpenoid	4-hydroxy-3-methylbut-2-en-1-yl diphosphate reductase	HDR	NP_001189959	Fistulifera solaris	+	GAX12375
	Nitrogen fixation	Ferredoxin-nitrite reductase	NIR	NP_179164	Fistulifera solaris	+	GAX28282
	Sulfate fixation	sulfite reductase	SIR	NP_196079	Fistulifera solaris	+	GAX19104
	Sulfate fixation	adenylyl-sulfate reductase	APR	NP_189036	Nannochloropsis gaditana	+	EWM26147
	Flavodoxin	Flavodoxin	Fld	NP_177656	Phaeodactylum tricornutum	+	EEC47047
	Vitamin	thiamine biosynthesis	THIC	NP_001189634	Fragilariopsis cylindrus	+	OEU16390
	Porphyrin	sirohydrochlorin ferrochelatase	SIRB	NP_564562	Phaeodactylum tricornutum	+	XP_002184254
	Chlorophyll	chlorophyll a oxygenase*	CAO	NP_175088	ND	-	ND
	Chlorophyll	7-hydroxymethyl chlorophyll a reductase*	HCAR	NP_171956	ND	-	ND
	Chlorophyll	pheophorbide a oxygenase	PAO	NP_190074	Nannochloropsis gaditana	+	EWM26188
	Chlorophyll	Protochlorophyllide-dependent translocon component 52*	PTC52	NP_567725	ND	-	ND
	Photosynthetic electron transport	Photosystem I P700 chlorophyll a apoprotein A1	PsaA	NP_051059	Fistulifera solaris	+	YP_004376659
	Photosynthetic electron transport	Photosystem I P700 chlorophyll a apoprotein A2	PsaB	NP_051058	Fistulifera solaris	+	YP_004376658
	Photosynthetic electron transport	Photosystem I iron-sulfur center	PsaC	NP_051110	Ulnaria acus	+	YP_005089713
	Photosynthetic electron transport	cytochrome b6-f complex	PetC	NP_192237	Fistulifera solaris	+	GAX22353
	Photosynthetic electron transport	ferredoxin-thioredoxin reductase	FNR	NP_178547	Phaeodactylum tricornutum	+	XP_002179720
	Nicotinate and nicotinamide	Quinolinate synthase*	QS	NP_199832	ND	-	ND
	Ferredoxin protein	ferredoxin	FD	NP_172565	Nannochloropsis gaditana	+	YP_007317009
	Lipoic synthesis	chloroplastic lipoate synthase	LipA	NP_001318257	Nannochloropsis gaditana	+	EWM21412
	Chaperone protein	Chaperone protein dnaJ C76*	DJC76	NP_197715	ND	-	ND
	NADH dehydrogenase	NADH-quinone oxidoreductase subunit I*	ndhI (NDH)	NP_051113	ND	-	ND
	NADH dehydrogenase	NADH-quinone oxidoreductase subunit K*	ndhK (NDH)	NP_051063	ND	-	ND
	Membrane transport	translocon at the inner envelope membrane of chloroplasts 55*	TIC55	NP_180055	ND	-	ND
	Carry protein	iron-sulfur domain-containing protein NEET	NEET	NP_568764	Fragilariopsis cylindrus	+	OEU06071
	+; present
	-; absent
	*; Not detected for photosynthetic stramenopiles in NCBI database

## Sheet: Primers 
Table S2 Primers used for amplification of rbcL, actin, and plastid rpl36 genes
Purposes	Names	Sequence (5' - 3')
RbcL PCR	rbcLF1	TCAACCAGGTGTAGATCCAGTG
RbcL PCR	rbcLR1	AGTGAATACCACCAGAAGCTAC
RbcL PCR	rbcLF2	AGTGAATACCACCAGAAGCTAC
RbcL PCR	rbcLR2	CGCATCCATTTACAAATTACACG
RbcL PCR	stramenopiles RbcL F	GCNACNTGGACNGTNGTNTGGAC
RbcL PCR	stramenopiles RbcL R	CCNGCRTGDATRTGRTCNACNCC
Actin PCR	Pterido Actin 89 F	ATGTAGTGCCTGTATATGAAGG
Actin PCR	Pterido Actin 693 R	GTAATCTTGCTTTGAGATCCAG
Rpl36 PCR	rpl36F	ATTAACTAATGGCCGAAACC
Rpl36 PCR	rpl36R	GGAGATACTCAGATTTGAAC

## Sheet: Fe-S cluster of Pteridomonas
Table S3. Mitochondrial and Cytosolic iron-sulfur cluster protein gene in Pteridomonas danica strain PT
			Pteridomonas_danica_PT_SRR1296725_MMETSP0102.Trinity.fasta		Pteridomonas_danica_PT_SRR1296726_MMETSP0102.Trinity.fasta		NCBI database
Target	Proteins	gene name	Trinity_ID	Sequences	Trinity_ID	Sequences	BEST_HIT	E-value	Accession	Mitofates
Mitochondrial	iron-sulfur cluster assembly enzyme	IscU	c26138_g1_i1 len=527 path=[1:0-526]	MAFIAFSRRIRQTTHAPVARMYHDNIIQHFENPRNVGSLDKSASDVGTGLVGAPACGDVMKLQIKVDENGVITESKFKTFGCGSAIASSSLATEWIQGKTLDEVSSIKNKDIAGYLKLPPVKLHCSMLAEDAIKAAVQDFKSKQVASSTN-	c4123_g1_i1 len=1452 path=[1585:0-543 156:544-1451]	MAFIAFSRRIRQTTHAPVARMYHDNIIQHFENPRNVGSLDKSASDVGTGLVGAPACGDVMKLQIKVDENGVITESKFKTFGCGSAIASSSLATEWIQGKTLDEVSSIKNKDIAGYLKLPPVKLHCSMLAEDAIKAAVQDFKSKQVASSTN-	hypothetical protein Poli38472_001670 [Pythium oligandrum]	1e-75	TMW69514.1	0.271
	cysteine desulfurase	IscS	c24437_g1_i1 len=1613 path=[1591:0-1612]	MLSHLRLQTRTVSSLIRQVPKNFLASNASGFSIEGRAIEGRAAYLDGASTTPIDPRVLDTMLPWMTSMYGNAHSRTHMYGWESNDAVEDAREKIANLIGASPKEIIFTSGATESNNIAIKGVGRFYKGRKNHVITTQTEHKCVLDSCRALEQEGFDVTYLPVQKNGLIDIKELENAMRPETSIVSIMAINNEIGVVQPLKEIGELCRSKKIFFHTDAAQMLGKMPLDVNDMKIDLMSMSSHKIYGPKGVGAIYIRRRPRVRVEPIFSGGGQERGIRSGTIPHFLCIGFGAACDVASQEMAYDSKWISYLSKRLVDGVMARIPDVIINGDTPNRYDGTLNMSFAYVEGESLLMALKNIAVSSGSACTSASLEPSYVLRAIGVGEDLAHTSLRFGIGRFST…	c8941_g1_i1 len=1613 path=[85:0-1075 1161:1076-1145 1231:1146-1464 67:1465-1481 84:1482-1513 1597:1514-1527 1611:1528-1612]	MLSHLRLQTRTVSSIIRQVPKNFLASNASGFSIEGRAIEGRAAYLDGASTTPIDPRVLDTMLPWMTSMYGNAHSRTHMYGWESNDAVEDAREKIANLIGASPKEIIFTSGATESNNIAIKGVGRFYKGRKNHVITTQTEHKCVLDSCRALEQEGFDVTYLPVQKNGLIDIKELENAMRPETSIVSIMAINNEIGVVQPLKEIGELCRSKKIFFHTDAAQMLGKMPLDVNDMKIDLMSMSSHKIYGPKGVGAIYIRRRPRVRVEPIFSGGGQERGIRSGTIPHFLCIGFGAACDVASQEMAYDSKWISYLSKRLVDGVMARIPDVIINGDTPNRYDGTLNMSFAYVEGESLLMALKNIAVSSGSACTSASLEPSYVLRAIGVGEDLAHTSLRFGIGRFST…	cysteine desulfurase [Nannochloropsis gaditana]	0	EWM27642.1	0.944
	Glutaredoxin-related protein	GLRX	c20341_g1_i1 len=497 path=[1:0-496]	LKTNQKMFMLRTTSRTVRRTIRAPVCAFSSDDDFKPKKNPVDLGDEAAVQELLAGYVKTNPVLLFMKGTPSAPQCGFSQQVVRVMHAVGVDFSSINVLEQPEIREGIKVFSDWPTIPQLYVAGEFVGGCDIITTQFQSGELKELLMEHKLLTE-	c11826_g1_i1 len=688 path=[666:0-687]	TNQKMFMLRTTSRTVRRTIRAPVCAFSSDDDFKPKKNPVDLGDEAAVQELLAGYVKTNPVLLFMKGTPSAPQCGFSQQVVRVMHAVGVDFSSINVLEQPEIREGIKVFSDWPTIPQLYVAGEFVGGCDIITTQFQSGELKELLMEHKLLTE-	hypothetical protein G195_003307 [Phytophthora kernoviae 00238/432]	8e-53	KAF4322387.1	5' missing
	iron-sulfur cluster assembly 2	ISCA2	c2995_g1_i1 len=737 path=[715:0-736]	MFRRAFQRNFNSVRQFSTNELPDIVVTKECAKKILSLNKGSSNVVLRLAVDGGGCSGFQYTFELQDSYTPQPEDHIFERDNAMVVVDEDSLELVKGSTVDYVQEMIKSSFVVANNPLSESACGCGSSFALKNFEANPALD-	c6627_g1_i1 len=738 path=[31:0-9 30:10-203 234:204-737]	MFRRAFQRNFNSVRQFSTNELPDIVVTKECAKKILSLNKGSSNVVLRLAVDGGGCSGFQYTFELQDSYTPQPEDHIFERDNAMVVVDEDSLELVKGSTVDYVQEMIKSSFVVANNPLSESACGCGSSFALKNFEANPALD-	hypothetical protein PybrP1_001933 [Pythium brassicum]	3e-18	TYZ66752.1	5' missing
	iron-sulfur cluster assembly 1	ISCA1	c13304_g1_i1 len=740 path=[718:0-739]	MALCRQGVWRLPRSGLSRLLGTSTQVQTNNRPARVRKAPIELTERAAQRIGELLESKPDVIGVRLGVKRRGCNGMSYTLNYAKEPPVGDEEVAEHGVRIFVDPKAIFSVVGTTMDWEETLLSSEFTFKNPNEKGRCGCGESFSV-	c5581_g1_i1 len=759 path=[1:0-422 1883:423-423 425:424-758]	NIKQHSTMALCRQGVWRLPRSGLSRLLGTSTQVQTNNRPARVRKAPIELTERAAQRIGELLESKPDVIGVRLGVKRRGCNGMSYTLNYAKEPPVGDEEVAEHGVRIFVDPKAIFSVVGTTMDWEETLLSSEFTFKNPNEKGRCGCGESFSV-IMYNLLFKQQLFFFEYLKIVRSIRIRNYEKKRQN-	hypothetical protein PC110_g14355 [Phytophthora cactorum]	2e-45	RAW29288.1	5' missing
	Fe-S protein assembly chaperone HscA	HscA	c5153_g1_i1 len=2347 path=[2463:0-340 2803:341-366 97:367-2346]	MLGLRRLTVPLARHSNRNIVANPFRMIGGDAGDVIGIDLGTTNSCVSIMEGKSPRVIENAEGVRTTPSVVAFTAGGERLVGQAAKRQAVTNPENTMYAVKRLIGRKFQDKEVQDIQKLVPYKIIKAPGGPDAWVEAHGQKYSPSQIGSMVLGRMKETAEGFLGRSVSKAVITVPAYFNDSQRQATKDAGKIAGLDVMRIINEPTAASLAYGMEKGTDGKLIAVFDLGGGTFDVSILEISGGVFEVKSTNGDTMLGGEDFDEELLKHLLTEFKKDSGMDLSGDALAMQRLREAAEKCKRELDGLTQTEVSLPFITADASGPKHLNIKVSKAQFESLVAKLVERTMGPCEKCIKDASVKKNDIGEVLLVGGMTRMPKVQDTVQKFFGREPSRGVNPDEVVA…	c9436_g1_i1 len=2389 path=[53:0-1534 4804:1535-1565 1617:1566-1866 1918:1867-1983 2035:1984-2009 2061:2010-2388]	MLGLRRLTVPLARHSNRNIVANPFRMIGGDAGDVIGIDLGTTNSCVSIMEGKSPRVIENAEGVRTTPSVVAFTAGGERLVGQAAKRQAVTNPENTMYAVKRLIGRKFQDKEVQDIQKLVPYKIIKAPGGPDAWVEAHGQKYSPSQIGSMVLGRMKETAEGFLGRSVSKAVITVPAYFNDSQRQATKDAGKIAGLDVMRIINEPTAASLAYGMEKGTDGKLIAVFDLGGGTFDVSILEISGGVFEVKSTNGDTMLGGEDFDEELLKHLLTEFKKDSGMDLSGDALAMQRLREAAEKCKRELDGLTQTEVSLPFITADASGPKHLNIKVSKAQFESLVAKLVERTMGPCEKCIKDASVKKNDIGEVLLVGGMTRMPKVQDTVQKFFGREPSRGVNPDEVVA…	predicted protein [Phaeodactylum tricornutum CCAP 1055/1]	0	XP_002177297.1	0.983
	iron-sulfur cluster co-chaperone protein HscB	HscB	ND		c28580_g1_i1 len=932 path=[1:0-931]	ARITAEWRLFLIYSLTTMASYFAQRLRSSATRSFRSHSGNINQTMLRTSIHLKQNTFFFSQSLIRFHSNMTCWDCGKCETEGESVFFWCDCGAIQPLKEDTSYFEIFGFEPNVDLDGLELEKRFRDAQRLLHPDKYAQRSKHEKELSAANSSVVNVAYQTLRNPLLRLRYLLEQENINALNEESNRSVDPIFLMDMMELRERVQSANSKEELESILKINNHDIKDSLRSLSDYFKTSNRQSLADEAVKLQFYTRVKEETEAALGTL-	iron-sulfur cluster co-chaperone protein HscB, mitochondrial-like [Mizuhopecten yessoensis]	1e-36	XP_021358521.1	5' missing
	Cysteine desulfurase, mitochondrial	NFS1	c24437_g1_i1 len=1613 path=[1591:0-1612]	MLSHLRLQTRTVSSLIRQVPKNFLASNASGFSIEGRAIEGRAAYLDGASTTPIDPRVLDTMLPWMTSMYGNAHSRTHMYGWESNDAVEDAREKIANLIGASPKEIIFTSGATESNNIAIKGVGRFYKGRKNHVITTQTEHKCVLDSCRALEQEGFDVTYLPVQKNGLIDIKELENAMRPETSIVSIMAINNEIGVVQPLKEIGELCRSKKIFFHTDAAQMLGKMPLDVNDMKIDLMSMSSHKIYGPKGVGAIYIRRRPRVRVEPIFSGGGQERGIRSGTIPHFLCIGFGAACDVASQEMAYDSKWISYLSKRLVDGVMARIPDVIINGDTPNRYDGTLNMSFAYVEGESLLMALKNIAVSSGSACTSASLEPSYVLRAIGVGEDLAHTSLRFGIGRFST…	c8941_g1_i1 len=1613 path=[85:0-1075 1161:1076-1145 1231:1146-1464 67:1465-1481 84:1482-1513 1597:1514-1527 1611:1528-1612]	MLSHLRLQTRTVSSIIRQVPKNFLASNASGFSIEGRAIEGRAAYLDGASTTPIDPRVLDTMLPWMTSMYGNAHSRTHMYGWESNDAVEDAREKIANLIGASPKEIIFTSGATESNNIAIKGVGRFYKGRKNHVITTQTEHKCVLDSCRALEQEGFDVTYLPVQKNGLIDIKELENAMRPETSIVSIMAINNEIGVVQPLKEIGELCRSKKIFFHTDAAQMLGKMPLDVNDMKIDLMSMSSHKIYGPKGVGAIYIRRRPRVRVEPIFSGGGQERGIRSGTIPHFLCIGFGAACDVASQEMAYDSKWISYLSKRLVDGVMARIPDVIINGDTPNRYDGTLNMSFAYVEGESLLMALKNIAVSSGSACTSASLEPSYVLRAIGVGEDLAHTSLRFGIGRFST…	cysteine desulfurase [Nannochloropsis gaditana]	0	EWM27642.1	0.944
	Protein ISD11	ISD11	c11680_g1_i1 len=465 path=[443:0-464]	MAPALATSFTALYRNLLRESKKIMDFNFRNYALRRTRDGFIAQKNASPTTIDQRYQEAVEALNLVKRQSIVSQLYHSPNPFVMDTVSHGK-	c16329_g1_i1 len=499 path=[477:0-498]	MAPALATSFTALYRNLLRESKKIMDFNFRNYALRRTRDGFIAQKNASPTTIDQRYQEAVEALNLVKRQSIVSQLYHSPNPFVMDTVSHGK-	LYR motif-containing protein 4-like [Biomphalaria glabrata]	2e-14	XP_013075161.1	5' missing
	ATP binding protein-like	INDH	c25145_g1_i1 len=1208 path=[1:0-1207]	RNRKMSALSSDQPANANSECVGTKSDQAGKAAGCAGCPNQNACASGAMKEIDPALAVVADKLSGVKNKILVLSGKGGVGKSTVASQVAFSLAHKGFSVGILDVDICGPSIPRMMGLNTAEVHQSGSGWTPIHVDSLPEGEGELLVMSVGFMLPNKDDAVIWRGPRKNGLIKQFLTDVDWGSLDYLIVDTPPGTSDEHLSIIQYMRAAGIDGALIVSTPQEVAMADVRKEINFCKKTKVPVLGVVENMAGLRSPVDGLKFFDDAGADVTASTMETLQAKAPEIAKLFAHADVFPRSNGGPEAMASSFGVPYLGSLPMDANLTNSTENGLCFVSEHPNSAAIKPLLQVVDTMIQNIKGLKNE-	c16564_g1_i1 len=1265 path=[1:0-1264]	ARRNRKMSALSSDQPANANSECVGTKSDQAGKAAGCAGCPNQNACASGAMKEIDPALAVVADKLSGVKNKILVLSGKGGVGKSTVASQVAFSLAHKGFSVGILDVDICGPSIPRMMGLNTAEVHQSGSGWTPIHVDSLPEGEGELLVMSVGFMLPNKDDAVIWRGPRKNGLIKQFLTDVDWGSLDYLIVDTPPGTSDEHLSIIQYMRAAGIDGALIVSTPQEVAMADVRKEINFCKKTKVPVLGVVENMAGLRSPVDGLKFFDDAGADVTASTMETLQAKAPEIAKLFAHADVFPRSNGGPEAMASSFGVPYLGSLPMDANLTNSTENGLCFVSEHPNSAAIKPLLQVVDTMIQNIKGLKNE-	hypothetical protein Ae201684_018344 [Aphanomyces euteiches]	4e-154	KAF0722611.1	5' missing
	NifU protein 4	NFU4	c11940_g1_i1 len=873 path=[1:0-872	KMAIRMRHFMGMAKTFPLQGGSFVRTMGTTMPSRSLFIQTEKTPNPSSMKFLPGREVLPPLHGSGIFFQKGDREYQRSPLVSRLFKLEGINNCFLGPDFITIGKDATSDWLALKPEVFVLLMDAFGEEDFIVMNEGGEATVSDTTIYEDDDEIVAMIKELLETRIRPAVQEDGGDIFYVGFDIGTGVVKVQLAGSCSGCPSSSVTLKNGVENMLQHYIPEVTEVEEVDEDMAKAEREQLAFQQKIKQDKDQLLSFESAKTE-	c12817_g1_i1 len=896 path=[1:0-895]	KMAIRMRHFMGMAKTFPLQGGSFVRTMGTTMPSRSLFIQTEKTPNPSSMKFLPGREVLPPLHGSGIFFQKGDREYQRSPLVSRLFKLEGINNCFLGPDFITIGKDATSDWLALKPEVFVLLMDAFGEEDFIVMNEGGEATVSDTTIYEDDDEIVAMIKELLETRIRPAVQEDGGDIFYVGFDIGTGVVKVQLAGSCSGCPSSSVTLKNGVENMLQHYIPEVTEVEEVDEDMAKAEREQLAFQQKIKQDKDQLLSFESAKTE-	iron-sulfur cluster scaffold protein nfu-like protein [Nannochloropsis gaditana]	3e-79	EWM30376.1	5' missing
Cytosolic	Fe-S cluster assembly protein DRE2	Dre2	c16297_g1_i1 len=818 path=[796:0-817]	RKQKMAALLTRIDITIPDDAKNVPYSDWLKLLSPRGQLNLTVSESTSQKIMRDLLMAGFVDSVSTTSDSNQCLITTSKPSWEMGTSAKIKKAPAAAGSTRVVIPLADDEDLVNEDDLLDELPEISKDAASDCSKKKRACKDCSCGRAEIEAEADATGKEAPPKSACGNCYKGDAFRCAGCPMLGKPAFDPNQENVQLNLTDDIDI-	c17282_g1_i1 len=880 path=[1:0-879]	DLNRKQKMAALLTRIDITIPDDAKNVPYSDWLKLLSPRGQLNLTVSESTSQKIMRDLLMAGFVDSVSTTSDSNQCLITTSKPSWEMGTSAKIKKAPAAAGSTRVVIPLADDEDLVNEDDLLDELPEISKDAASDCSKKKRACKDCSCGRAEIEAEADATGKEAPPKSACGNCYKGDAFRCAGCPMLGKPAFDPNQENVQLNLTDDIDI-	PREDICTED: anamorsin homolog [Musca domestica]	5e-34	XP_005191277.1	5' missing
	Cytosolic Fe-S cluster assembly factor CFD1	Cfd1	c25145_g1_i1 len=1208 path=[1:0-1207]	ASCKGGVGKSTVASNLAWAIAERGGRVGLLDLDVYGPSLPTLLENAVEKSENGRPIVKRSREHEGMILPIQCHGGVSAMSFGWVNPKAGVKGAGGTEAAVVRGPIASKVVTQLLLSTEWGHLDYLILDLPPGTGDVHLTVAQLLRLSGAVVVTTPSSLSHVDVLKGVAMYEQLKVPTLAVIENFAYLDLPSGDRIHPFGMPGRHKQSLQEALPNCRDEDLDGQLPISDIVRDCTENGETLIQRLKKTNNNGVEEEVRGNMKSEPAYVAFQEMADKVIRRVYEESCIAIKAPSVIYNEKRGGFVVRWTEHMIDGGDAAQEVVISPHRLRYSDPSTGSKLPNTPGGSSEEDSVIPLSVDVRGNYALHIKWSDGFEHAFFTYDAILTIAHEDA-	c22621_g1_i1 len=1951 path=[1929:0-1950]	MLHLFRKGLSLKNVRKFSLITSPRKQAEFEQLLMNSLRTVSDPLLSNLQRAPDIVSQGLVSRIDIDEHQQVVDINIVLPTAAHFGRDELKERCSNATINALPWVKNTNINFTQTIPQYISAAKPGLRVSTGVKTKEATPPALKNVGAVIAVASCKGGVGKSTVASNLAWAIAERGGRVGLLDLDVYGPSLPTLLENAVEKSENGRPIVKRSREHEGMILPIQCHGGVSAMSFGWVNPKAGVKGAGGTEAAVVRGPIASKVVTQLLLSTEWGHLDYLILDLPPGTGDVHLTVAQLLRLSGAVVVTTPSSLSHVDVLKGVAMYEQLKVPTLAVIENFAYLDLPSGDRIHPFGMPGRHKQSLQEALPNCRDEDLDGQLPISDIVRDCTENGETLIQRLKKTN…	conserved unknown protein [Ectocarpus siliculosus]	2e-97	CBN74480.1	5' missing
	Cytosolic Fe-S cluster assembly factor NBP35	Nbp35	c25145_g1_i1 len=1208 path=[1:0-1207]	RNRKMSALSSDQPANANSECVGTKSDQAGKAAGCAGCPNQNACASGAMKEIDPALAVVADKLSGVKNKILVLSGKGGVGKSTVASQVAFSLAHKGFSVGILDVDICGPSIPRMMGLNTAEVHQSGSGWTPIHVDSLPEGEGELLVMSVGFMLPNKDDAVIWRGPRKNGLIKQFLTDVDWGSLDYLIVDTPPGTSDEHLSIIQYMRAAGIDGALIVSTPQEVAMADVRKEINFCKKTKVPVLGVVENMAGLRSPVDGLKFFDDAGADVTASTMETLQAKAPEIAKLFAHADVFPRSNGGPEAMASSFGVPYLGSLPMDANLTNSTENGLCFVSEHPNSAAIKPLLQVVDTMIQNIKGLKNE-	c16564_g1_i1 len=1265 path=[1:0-1264]	ARRNRKMSALSSDQPANANSECVGTKSDQAGKAAGCAGCPNQNACASGAMKEIDPALAVVADKLSGVKNKILVLSGKGGVGKSTVASQVAFSLAHKGFSVGILDVDICGPSIPRMMGLNTAEVHQSGSGWTPIHVDSLPEGEGELLVMSVGFMLPNKDDAVIWRGPRKNGLIKQFLTDVDWGSLDYLIVDTPPGTSDEHLSIIQYMRAAGIDGALIVSTPQEVAMADVRKEINFCKKTKVPVLGVVENMAGLRSPVDGLKFFDDAGADVTASTMETLQAKAPEIAKLFAHADVFPRSNGGPEAMASSFGVPYLGSLPMDANLTNSTENGLCFVSEHPNSAAIKPLLQVVDTMIQNIKGLKNE-	hypothetical protein Ae201684_018344 [Aphanomyces euteiches]	4e-154	KAF0722611.1	5' missing
	Cytosolic iron-sulfur protein assembly protein 1	Cia1	c22243_g1_i1 len=474 path=[452:0-473]	EDGDDWICCQTLVGHSSSVWCLAFGPNPTNQPNHDKDDDNKMEQDEEKKEVNVNAIISVSDDNSMILWTKPLDETSTTSSLSGWSISQKISQAHSRSLYSVDWERTSHHAIATCGADNAIRIFKTSLKRAISNNNNNKNNDEEEDNGDDQSTTDMKLK	c3011_g1_i1 len=1756 path=[1:0-1751 3560:1752-1755]	AKKKKMAKLLEPVFAKNAVFIDVRSPEEVAQPPLLPHPFINIPVGMMKESEIELPPFKNTPIVVYCRSGHRSETAKFELESLNYTNVINGGGIYDVISVMNSASPISAAESEQPKQQSQTGTKPLPKNQGELSLLCELSGHSDTVWCAVWSPNGKYIASCGSDIIINIWGKTRNSNSISSDWVLLATLDEGQQRTIRNVSWSPCGKYISSVSFDGTCAVWEHQINNENTENVGQMEWELIVQLEGHENEVKSVSWNNDGSLLATCGRDKSIWIWEAIDLSEAEFECLSVLQEHTQDVKCIKFHPNGIGNINPLPMLVSASYDDSLKIWGEDGDDWICCQTLVGHSSSVWCLAFGPNPTNQPNHDKDDDNKMEQDEEKKEVNVNAIISVSDDNSMILWTK…	hypothetical protein NSK_002209 [Nannochloropsis salina CCMP1776]	2e-88	TFJ86552.1	5' missing
	Protein NAR1	Nar1	ND		ND					ND
	Protein AE7	AE7	c26575_g1_i1 len=643 path=[621:0-642]	MSLQNDNPLVHAIAKQDSATCLDVLDKVSSGGFVEIDRTEVFGHIRHLNDPEHPLTLEQLDVLSLENIYVDNSESRCDVFFTPTIPHCSMATLIGLCIRVKLMRSLPGRFKVTVKISPGSHSSELSVNKQLNDKERVAAALENSHLLKVVNQCIAHTDPFLMT-	c36939_g1_i1 len=700 path=[1:0-699]	MSLQNDNPLVHAIAKQDSATCLDVLDKVSSGGFVEIDRTEVFGHIRHLNDPEHPLTLEQLDVLSLENIYVDNSESRCDVFFTPTIPHCSMATLIGLCIRVKLMRSLPGRFKVTVKISPGSHSSELSVNKQLNDKERVAAALENSHLLKVVNQCIAHTDPFLMT-	hypothetical protein PybrP1_008284 [Pythium brassicum]	9e-71	TYZ67663.1	ND
	DNA repair/transcription protein MET18/MMS19	MMS19	c28038_g1_i1 len=337 path=[315:0-336]	QSSTQRNQPPPLLVLLSSLLNEGDSNIETMGAPSSPLLDKCCGILSAVVSYFNDVENVENISMQKSLFTCLTKTIVIAGQNENIVIRNMKLLSACLEAIPTASLPLLISLLV	c35847_g1_i1 len=4054 path=[4032:0-4053]	GGKMALFDQSFTAQSAVTAWCATVTEKTQSNGNKDDFERASKSSLNWLLISLKKNTCSLQGLLKENLGPFLTSEEPPVRARGIELLSTLLERLPSLKLQDNVATSMLTFFLERLSGDFGSALPCLHAIRALLQHHSSVLFPHTSMTIQKGKEITNHGILKLWNFINNLFGKLPLELDIQFQCENILNNLSISSQDGDMNDEIQRNDNNDNDNLGISVHWSSCSQPIRQQIFGLFEDCLTSMKNIIKSLTSTSTSSTSASRVLVLFGERLFHPFIEIFEGEKDPRVLMTAMKVALSLQQTMTQSTISEDEDMKSATDLKRRVLNDGREFGEALVEVLGMYFPITFNPPPGDKFGITKEGLSVCLRECLVGRYALDMGTLPHALPLLFEHLDIEPVDPTSS…	hypothetical protein PC110_g4749 [Phytophthora cactorum]	1e-16	RAW39041.1	5' missing
	ND: not detedcted

## Sheet: Metabolic pathway
Table S4 Nuclear-encoded homologues for plastid metabolism.
			Pteridomonas danica strain
			PT_SRR1296725		PT_SRR1296726					NCBI database
Involved functions	Genes	abbreviations	name	Sequences	name	Sequences	signalP v4.1*1		MitoFates*2	Blast top hit	E value	Accession
heme	glutamyl-tRNA synthetase	GluRS	c15241_g1_i1 len=1536 path=[1514:0-1535]	EIKADAISHSSDHFDKCQELARKLIKDGHAFMDDTEQEIMQDERRNKINSKQRNQKPEEALAIFEKLLKGDAAFAHYCLRAKLDMQSENGTLRDPVLYRHNSTPHHRTGTRYKAYPTYDFVCPIVDAVEGVTHCLRTTEYNDRDIQYHQLQKLMGLRHVRIHSFAKLNFVQTMLSKRKLQWFVDNSVVPNWNDPRFPTIQGVVRRGVTMKGLRNFIYAQGASRNIVLQEWDKFWSLNKDEYEPTAPRYHGVALKNAVKLSLSGGDITPSFNKAQVSAKSVALIPSEGENGKHRPMRLSNSIFLEAEDAQTCNVGDLIILLMWGVCEITHVEKDKKTGNIISLKGIRKPETSVKKIKKKFNFVADTKDILKAQVIEFDHLITKPKIEEGENFQDFINPLS…	c9051_g1_i1 len=3054 path=[3211:0-2729 171:2730-3053]	ANHKIFVTMPATKDELIASIKKVGDEIRELKAAKGAAESISAKVGELKELKSSYQKLTGEPFDPPKEKSKKDKKKEEKPAEKSAESEGPSKNELKKAAKAAKKDAKRAEHKNAEASGVPVPPPASAPSTKSDKDVGSLVPPAPASGKIHRSVTAISDLGLSINVFDGATLFFHPTTSLVTAYAFSISIDQMCGMKFIKNGPKELPRFVTSNGKQIVGDHAIARFVLSSSCNNQSSCPLDKALNDQWLDLSQMFCGDELPFLTLLDNHLSVNTFLSTSTSSSDGTCLPGLSDVACYACLTAPGTPSMESIKQLNIIRWMKSIHGSNLLKTAKSILSGDIKPPSSKVSSSSSGSKKGGDDKSSSGGGGAAAADESNDVGGCPPLEGAIDGQVVTRFPPEPS…	5' missing	5' missing	5' missing	glutamate-trna ligase [Plasmopara halstedii]	0	XP_024581954.1
heme	glutamyl-trna reductase	GluTR	ND	ND	c19146_g1_i1 len=227 path=[1:0-226]	VDTNMNTIKGVSVYNVDHLKDAVARNTANRKIEMLEAETLLKEELSRYLGWHQSLGAVPKILKLQDIAEKIRLNE	5' missing	5' missing	5' missing	hypothetical protein NSK_003180 [Nannochloropsis salina CCMP1776]	5e-18	EWM27669.1
heme	glutamate-1-semialdehyde 2,1-aminomutase	GSAT	ND	ND	c19162_g1_i1 len=1514 path=[1492:0-1513]	MNLFNSMILFRVLVSAQFIFVSFGFATFPSISRPLLHKSINALVTTESDRVFEEAKTLMPGGVSSPVRAFKSVNGRPIVFDRVKGAYVWDIDNNKYIDYIGSWGPAIIGHADDEVLASLTAQLQKGTSFGAPSTLENILAQAVIDALPSVEMVRFTNSGTEACMGMLRLARAFTGRENVIKFKGCYHGHADGFLVQAGSGVATLGLPDSPGVPKGSTAATFVAQFNDLASVEAILKDHKVAAIIIEPVVGNSGFIAPKSGFLQGLRDLCDKHETLLVFDEVMTGFRVAYGGAQSHYGVTPDLTTFGKVIGGGLPVGAYGGRKDIMQMVAPAGPMYQAGTLSGNPLAMAAGIKTLEVLRRPGSYERLELLSGMFVERLLSAGRAAGHAMCGGHVGGMFGF…	Y?(0.317)	VSA/QFI	Mt(0.381)	glutamate-1-semialdehyde aminotransferase [Klebsormidium nitens]	0	GAQ88851.1
heme	porphobilinogen synthase	ALAD	ND	ND	c1275_g1_i1 len=1338 path=[31:0-799 30:800-1337]	MLFRFLLSSFLLSQCIAFGSIHSSSRRTSLGSTFDPENSHHPVLERNNKQGLWFKQQARPRRNRKSEVIRSMVRENFLSSSNLINPMFIHDGESNEEIESMPGVFRLTLSSMLNEVDEAMKLGIKTFLLFPKVPEELKTNLAEESYNPNGIVHRAISLIKTKFPDAIVCTDIALDPYSNQGHDGIVKDGKILNDETLGQLCKQAVSHARAGCDVVAPSDMMDGRVKAIRMALDSEGYTDVSILAYTAKYASSFYGPFRDALGSHPGFGDKKTYQQDPANSREALIEAQCDTTEGADMLMVKPGLPYLDIIKTIKDATYLPIAAYHVSGEYSMIKAAAMKGWVDEKEVVLETLLAFRRAGASAIVSYYALRAARWMQE-	Y(0.801)	CIA/FGS	-	ALA dehydratase [Trieres chinensis]	0	CAC36186.1
heme	hydroxymethylbilane synthase	HMBS	ND	ND	c38590_g1_i1 len=260 path=[1:0-259]	GSASLRRQSQLLAKNPTLKVINFRGNVQTRLEKLRNRVVDATLLAYAGLLRMEMTDVITSVIPQNEMLPAVGQGAIGVQCRSDDTT	5' missing	5' missing	5' missing	hypothetical protein AURANDRAFT_27306 [Aureococcus anophagefferens]	2e-35	XP_009037531.1
heme	uroporphyrinogen III synthase	UROS	c7816_g1_i1 len=365 path=[1:0-364]	ILKKKKIQYNIIPCISHSIGEDRDSLPYALKQNWSYIVVTSPEAATVLVEGFLEAGSPQNLQIASIGQKTSSILVQGGLTPIFEASCSNAATLIQEIPTLDKSTGSTKGNVLYPASLIATS	c20624_g1_i1 len=739 path=[717:0-738]	MNYFFLLVFWSSLVNSRLSSGFIQRALRVCSRQTVCNLNTAQESIALTREISKNRELESILKAKKIQYNIIPCISHSIGEDRDSLPYALKQNWSYIVVTSPEAATVLVEGFLEAGSPQNLQIASIGQKTSSILVQGGLTPIFEASCSNAATLIQEIPTLDKSTGSTKGNVLYPASLIATSDIECGLNERGYQVTRLNTYSTEPAVWDDKMYERAKQTTIVTFASPSAVRVWADRVN	Y(0.616)	VNS/RLS	-	uroporphyrinogen III synthase [Chromerida sp. RM11]	4e-44	AEN75261.1
heme	Uroporphyrinogen decarboxylase	UROD	ND	ND	c33339_g1_i1 len=303 path=[1:0-302]	RRYGVDGVILFSDILTPLPGMNIEFDILEKKGPVIAKPYRTKEQIESITKLEPEKTVPFTGEVLRRLKKEIGNKATLLGFIGLPYTLATYLIEGQSSKEFL	5' missing	5' missing	5' missing	uroporphyrinogen decarboxylase [Monoraphidium neglectum]	4e-39	XP_013891326.1
heme	coproporphyrinogen III oxidase	CPOX	ND	ND	c44019_g1_i1 len=414 path=[1:0-413]	FDDQNDKEPMKHFKFSRDALNSVLDSYVPIVAKHKDDEFSEKEKEWQQLRRGRYVEFNLIYDRGTVFGLKTGGRVESILMSLPLTARWEYDQHPEPGSPEAEILDVFKTPREWC-	5' missing	5' missing	5' missing	unnamed protein product [Ectocarpus sp. CCAP 1310/34]	3e-56	CAB1096313.1
heme	protoporphyrinogen/coproporphyrinogen III oxidase	PPOX	c28409_g1_i1 len=348 path=[326:0-347]	PISCVRKLVDNGNNLNSDPLAGFGVLMPRSEKIRSLGIIFCSSLFPDRVPTGNVLLTTFIGGSHDEEVKHLSEDQLYRIAHNDIKKLLLHENAPEAQRISCKMWPAAIPQYCQGHN	c42137_g1_i1 len=1352 path=[1:0-1351]	MIDGVVSGVFAGNAAQLSMKAAFPRIHRLDGAGVFRGIGWGGLALKRQQREQKQQWKQTFGDDSGRVGQIASFKTGMQTLPDAIVKVIGQNRVKTQWELKHVKHVKMGEDLKNDKKHVFIATFDTPNGKKIVKTKSLLISTPPKIASQLVSTMVPSAKLLADIPSPPVASVVTAYPISCVRKLVDNGNNLNSDPLAGFGVLMPRSEKIRSLGIIFCSSLFPDRVPTGNVLLTTFIGGSHDEEVKHLSEDQLYRIAHNDIKKLLLHENAPEAQRISCKMWPAAIPQYCQGHNEMMELLRNDEAKVPGLYLGGNYRGGVAVGDCIANGMQTANSTAKYLKT-	5' missing	5' missing	5' missing	plastid protoporphyrinogen oxidase [Euglena stellata]	6e-89	APF46090.1
heme	protoporphyrin/coproporphyrin ferrochelatase	FeCH	ND	ND	c34026_g1_i1 len=205 path=[1:0-204]	EEEEEKENLEKKIGIIMLNLGGPEKQEDVEGFLYNLFADPDIIRLPCSFLRYFCQKPIASYISGKRSP	5' missing	5' missing	5' missing	TPA: ferrochelatase [Cyanobacteria bacterium UBA8156]	5e-17	HAN46772.1
Fatty acid	acetyl-coa carboxylase	ACC	c5540_g1_i1 len=7021 path=[7257:0-5744 12996:5745-5772 @13024@!	PDTLAQTKNKIVFIGPAGAPMRALGDKIGSTIIAQSAGVSCIGWNGDKLKCDYKEQGCIPQEVYDQANVNTLEKAQSECVRVGFPVMIKASEGGGGKGVRKVTCAEEVASAYRQVQGEVPGSPIFIMKLAPRARHLEVQLLADQHGNAIALNGRDCSVQRRFQKIIEEGPPVAAKPDIWPQMEKAAVALAREVNYSNAGTVEYLYCFDDDTFAFLELNPRLQVEHPVTEMITGVNLPAAQLQVSMGIPLAGNPDVRRLYGREPFSKDPIAFDTESRVEPNGHCIAVRITAENPDAGFQPTSGTIEELNFRSTPDVWGYFSVDSSGTVHEFADSQFGHLFAHGADRMQARKNMIMALKELSIRGDIRTTTEYIIQLMSSPDFIENRISTAWLDERLKLGR…	c9706_g1_i1 len=7427 path=[7584	FLRSHFYSDPRMADKVFGSVEEYVEFCGGDRPIKKVLIANNGNAAIKAIRSIRRWAFQTFNDERKISFVVMATKEDMNANAEYIRMADEIVDVPGGPNNNNYANVMLIVELAVRYNVDAVWAGWGHASEKDLLPDTLAQTKNKIVFIGPAGAPMRALGDKIGSTIIAQSAGVSCIGWNGDKLKCDYKEQGCIPQEVYDQANVNTLEKAQSECVRVGFPVMIKASEGGGGKGVRKVTCAEEVASAYRQVQGEVPGSPIFIMKLAPRARHLEVQLLADQHGNAIALNGRDCSVQRRFQKIIEEGPPVAAKPDIWPQMEKAAVALAREVNYSNAGTVEYLYCFDDDTFAFLELNPRLQVEHPVTEMITGVNLPAAQLQVSMGIPLAGNPDVRRLYGREPFSK…	5' missing	5' missing	5' missing	acetyl-CoA carboxylase [Nannochloropsis oculata]	0	AHI17199.1
Fatty acid	[acyl-carrier-protein] S-malonyltransferase	FabD	c11175_g1_i1 len=1264 path=[1242:0-1263]	MFKIPRFVQLTPFQCFSTKSRAKVVLCFPGQGSQYLGMCKEVVETVPEASKLMSNASDVLGYDLLKVCTEGPKDLLDTTTVSQPAIFVASMCSVEKFKFQSSNDINNTGKHILNQANECLGLSLGEYSALCHAKAFSFEDGVRLTKARGEAMQAASDLVPTAMVSLVGLNQAKVEELCEHVQLITGKQIQIGNYLSQDMFVVSGDLEACQYIVKNKGKFKKKQNVGGDYSDLRLVKQLPVAGAFHTDFMKPALKPLQEVLNDIIIKPPSLPVYSNVTGYYHDSTSSDSLLLLKQNLLKQVTCPVQFSCSIEQMIKNSINDVVDNGYDGNDEVIGYEFGPGKAVSSIINRTTKAIQMNNTDV-	c16116_g1_i1 len=1288 path=[1:0-1287]	MFKIPRFVQLTPFQCFSTKSRAKVVLCFPGQGSQYLGMCKEVVETVPEASKLMSNASDVLGYDLLKVCTEGPKDLLDTTTVSQPAIFVASMCSVEKFKFQSSNDINNTGKHILNQANECLGLSLGEYSALCHAKAFSFEDGVRLTKARGEAMQAASDLVPTAMVSLVGLNQAKVEELCEHVQLITGKQIQIGNYLSQDMFVVSGDLEACQYIVKNKGKFKKKQNVGGDYSDLRLVKQLPVAGAFHTDFMKPALKPLQEVLNDIIIKPPSLPVYSNVTGYYHDSTSSDSLLLLKQNLLKQVTCPVQFSCSIEQMIKNSINDVVDNGYDGNDEVIGYEFGPGKAVSSIINRTTKAIQMNNTDV-	-	-	Mt(0.616)	malonyl-CoA ACP transacylase [Fragilariopsis cylindrus CCMP1102]	6e-92	OEU21657.1
Glycolysis / Gluconeogenesis	fructose-bisphosphate aldolase, class II	FBA	c23019_g1_i1 len=224 path=[1:0-223]	VYQALSKIPNAYFTIAAAFGNVHGVYAPGNVKLEPEILHNTQKYISEKESLPLGSKPIKFVFHGGSGSSVSDIK	c116_g1_i1 len=1587 path=[1565:0-1071 2637:1072-1586]	MVMAKRIIVVLLTLALTNVDAFLHSKNFISSSKSMLLRTRSPLSVTSSTSSTTTSKLPTSVKPGVVTGQAYRDLIQYAQDKEFAIPGVNTIGTNSINACMEAAKKAGGPIMITFSKGGGQFIAGKEADNTNDAACISGSIAGALHVREVAKLYGVPVILHTDHCQKGWLGWFDGLIEANEKYFEKHGEPLFSSHMLDLSELPLEENIDICVKYMKRMSKINMCLEMELGITGGEEDGVDNSHVDNSKLYTQPEEVYQVYQALSKIPNAYFTIAAAFGNVHGVYAPGNVKLEPEILHNTQKYISEKESLPLGSKPIKFVFHGGSGSSVSDIKYAIKAGVIKMNIDTDTQWAFWDGIRQYEMKNHDYLQSQIGNPKGSETPNKKFYDPRQALRSGEISMMN…	Y(0.796)	VDA/FLH	-	Fructose-bisphosphate aldolase [Symbiodinium microadriaticum]	0	OLQ09478.1
Glycolysis / Gluconeogenesis	fructose-1,6-bisphosphatase I	FBP	c14901_g1_i1 len=1254 path=[1232:0-1253]	MAALNSKDNGVMDTNVETITTFIMRESKDRELAVFMNAMQLSFKFIVRAVRKAGIHDLYGLANTTNSSGDDVKKLDLLSDEIMIDALLKSGTCALLVSEEQEEPIIVPEHLRGTLCCAFDPLDGSSNIDCNVSTGTIFSVFKKTSEGEPTAKDILKAGTEMIAAGYCMYGSAVDLVITFMNGVHRFTLDDSIGEFVYMGPVTFPKIAKKIYSCNEGNYQLWDEKIQSAVEKFKNPTEEGEKPYSARYVGSMVSDVHRTILYGGIFMYPADKKSTKGKLRLLYEGLPMASIIEQAGGVASTGFFNGKVRRILDVVPEFIHDRCPIVMGCERDTSKVLSLYE-	c1699_g1_i2 len=1251 path=[37:0-19 18:20-1250]	MAALNSKDNGVMDTNVETITTFIMRESKDRELAVFMNAMQLSFKFIVRAVRKAGIHDLYGLANTTNSSGDDVKKLDLLSDEIMIDALLKSGTCALLVSEEQEEPIIVPEHLRGTLCCAFDPLDGSSNIDCNVSTGTIFSVFKKTSEGEPTAKDILKAGTEMIAAGYCMYGSAVDLVITFMNGVHRFTLDDSIGEFVYMGPVTFPKIAKKIYSCNEGNYQLWDEKIQSAVEKFKNPTEEGEKPYSARYVGSMVSDVHRTILYGGIFMYPADKKSTKGKLRLLYEGLPMASIIEQAGGVASTGFFNGKVRRILDVVPEFIHDRCPIVMGCERDTSKVLSLYE-	-	-	-	hypothetical protein AURANDRAFT_31061 [Aureococcus anophagefferens]	1e-165	XP_009039948.1
Glycolysis / Gluconeogenesis	6-phosphofructokinase 1	PFK1	c10551_g1_i1 len=1572 path=[1550:0-1571]	MRLCPKSAVFFVFVSFLSGANAFTGISSLSPKYQSRFRSLRKATLETFEPGCAPWKLHRVDRVSDWITNGGANLLNPLRKNGRNEYRFIKDSEAVIKSVIVDTTKEPTSTQTCFTRAGPRERIYFAPKEVKAAIVTCGGICPGLNTVIREVVHCLSSQYGVDTVYGVLGGYRGFYDQTEWKKLTPNSVDQIHTLGGTVLGTSRGGHDTQKIVDALEEKGINMVFIVGGDGTMHGATKIAKESRRRGMRMSTIGIPKTVDNDIPFIDKSFGFESAVEESQRAIKSAHVEASSFPHGLGIVQLMGRNSGFIALHATLGSRDVDCVLIPEIQLELKGRGGLLEYIKTRMQNQGHVVIVVAEGAARDQVLAASHAKTELDLNGVPLPAQDVGRWLTQEIKSYF…	c30581_g1_i1 len=1557 path=[1:0-1556]	MTAFHRAGPRENIHFDPKEVRAAIVNCGGLCPGLNNVIRNITDYLSWAYGVETVYGIHGGYRGFHEKEDKEQRSENGGVLLKKNKRNHSVRNHPNMIQLTPDLVKNWHQQGGTNLGTARGGFDEEVILDFLEKHRINQLYIIGGDGTHRGAYHLVQACDKRKLNVAICGIPKTIDNDVGVIDQSFGFHSAVQAAQVAISSAVVEAKGNKPNGIGVVKLMGRSSGYIAAHATIANGSVDLCLIPEVPIIIDESDENSCLKHLEDVVSCAGHAVVVVAEGAGEDILGESAEKDAGGNKKLQPIGNFLVDKITNHFKLKGKETTVKYIDPSYTVRSVPAAAGDSIYCQILAAGAVHGVMAGFTGFSVGLVNNHSVMIPIPTLVANSPRVINKDGRTWARVLR…	Y(0.81)	ANA/FTG	-	hypothetical protein NSK_002707 [Nannochloropsis salina CCMP1776]	1e-160	TFJ85887.1
Glycolysis / Gluconeogenesis	glucose-6-phosphate isomerase	GPI	c10826_g1_i1 len=1862 path=[1:0-1861]	MATISDSPEWTALVSHATQIKETHLRDLLSDQGRCDAMRAESNGFLLDYSRQNASLETKELLLALARAAKLDEKKASMFAGEKINKTENRAVLHCALRAPKNTPLIVDGVDCNADVHRVLDSINDFSQRVRSGEWLGCTGKKLTNVVAVGIGGSYLGPEFLYETLNSDPTNSEKTEGRTLKFLANVDPVDFARATRDLDPEATLVVIVSKTFTTAETMLNARTMKNWLLSCMSSQDADTVVRQHVVACSSAIEKTSEFGIDPKNVFGFWDWVGGRFSVHSAVGMLPLSLHFGFSIMRSFLDGAHAMDTHFQNTPLESNLPVLLGLFGLWNSTFLGHSSRAVLPYAQALLRFPAHLQQVEMESNGKRVNMEGVTLPFSTGEIVFGEPGTNGQHSFYQLMH…	c12136_g1_i1 len=1904 path=[1:0-1903]	MATISDSPEWTALVSHATQIKETHLRDLLSDQGRCDAMRAESNGFLLDYSRQNASLETKELLLALARAAKLDEKKASMFAGEKINKTENRAVLHCALRAPKNTPLIVDGVDCNADVHRVLDSINDFSQRVRSGEWLGCTGKKLTNVVAVGIGGSYLGPEFLYETLNSDPTNSEKTEGRTLKFLANVDPVDFARATRDLDPEATLVVIVSKTFTTAETMLNARTMKNWLLSCMSSQDADTVVRQHVVACSSAIEKTSEFGIDPKNVFGFWDWVGGRFSVHSAVGMLPLSLHFGFSIMRSFLDGAHAMDTHFQNTPLESNLPVLLGLFGLWNSTFLGHSSRAVLPYAQALLRFPAHLQQVEMESNGKRVNMEGVTLPFSTGEIVFGEPGTNGQHSFYQLMH…	-	-	-	glucose-6-phosphate isomerase [Nannochloropsis gaditana]	0	EWM30292.1
Glycolysis / Gluconeogenesis	transketolase	TKL	c12392_g1_i1 len=278 path=[256:0-277]	EIGAVLWGQSMTFNPDDPNWINRDRFVLSAGHGSMFLYSWLHLSGYDISKHDLANFRQWKSKTPGHPEFPSSQHSTPGVEATTGPLGAGISN	c7698_g1_i1 len=2369 path=[2397:0-1116 3514:1117-2368]	MKGVYLNVICLFITLSEVASFSKFNLISTGITSRHRPLTATITPSVEETLSKAANEARGLAMDSIKAASSGHLGLPLGAAEIGAVLWGQSMTFNPDDPNWINRDRFVLSAGHGSMFLYSWLHLSGYDISKHDLANFRQWKSKTPGHPEFPSSQHSTPGVEATTGPLGAGISNAVGLAVSEKMAASVFNTNEHKIFDHKIFVLCGDGCLQEGISAEAMSFAAHEKLDNLILLFDSNDVTLDNMAKVTQSENHEIRFQAYGWDVITVSNGHDINQINNAIEECKNSKNSKNGKPKVIILKTMIGKGIDEVAGQTAAHGEGGVKYVDESKLKLGLPIDDKWYVSSKTKDYFNERKQILHEKYLNWQKNI-	Y(0.556)	VAS/FSK	-	hypothetical protein AURANDRAFT_58968 [Aureococcus anophagefferens]	2e-142	XP_009036244.1
Glycolysis / Gluconeogenesis	glyceraldehyde 3-phosphate dehydrogenase	GAPDH	c211_g1_i1 len=1125 path=[1103:0-1124]	NIGINGFGRIGRLVLRLAAKDPLMNVVAVNDPFISVDYMAYMLKYDTVHGKYDGTVEVIDNKLYVDNKEIKVFKEMDPSNIKWDSSNAEYIVESTGVFKNMKTASKHFEGGAKKVVISAPSDDAPMFVCGVNLDKYESSMDIVSNASCTTNCLAPLAKVINDNFGLKEGLMTTVHAVTATQQTVDGPSAKDWRGGRAAGFNIIPSSTGAAKAVGKVIPSLNGKLTGMSFRVPTMDVSVVDLTCQLEKGASYDEIKSVIKEASEGSMKGILGYTEEDVVSSDFIGDTRTSIFDAKAGIALTNNFVKLVSWYDNEAGYSAKCLDLISHMEANK-	c5697_g1_i1 len=2118 path=[95:0-877 25:878-899 47:900-2117]	MFNLGNALKTSTKIGIAREFHATAAANRKFFVGGNWKCNGSMAMVDNMSNILNSAKLSKDTEVVVCPPSTYTSALKSKLRTDVNIGVQDVWTSGPGAFTGETSAEMASDIGAGWCLIGHSERRGKGETDVEVAAKAKHALANGLSVIACIGETQEEREAGKTIEKVTSQIASYASQISDWSKVVIAYEPIWAIGTGLTASPEQAQEVHAALRSYISKTISSDVASNIRILYGGSATGSTAPELANQSDIDGFLVGGASLKSEFVDIINCQQSNSLVGPANIGINGFGRIGRLVLRLAAKDPLMNVVAVNDPFISVDYMAYMLKYDTVHGKYDGTVEVIDNKLYVDNKEIKVFKEMDPSNIKWDSSNAEYIVESTGVFKNMKTASKHFEGGAKKVVISAP…	5' missing	5' missing	5' missing	triosephosphate isomerase/glyceraldehyde-3-phosphate dehydrogenase precursor [Trieres chinensis]	0	AAF34328.1
Glycolysis / Gluconeogenesis	glyceraldehyde 4-phosphate dehydrogenase	GAPDH	c11465_g1_i1 len=1231 path=[1209:0-1230]	MRSSKLMATSTAINGFGRIGRLVTRVMMKDPKISLKLINSEGSAEYLAYQFKYDSVHGKYDGTVEADGEDAIVIDGHRIALSRTRNPDEIPFRKHGNDLYVCESTGAFLTQDSVKPHFNAGAKKIVFSAPAKDDSPMFVMGVNNENYKPSMNAVSCASCTTNGLAPMVKAVHDAYGIESGLMTTIHAMTSTQKIVDSTSKKDWRGGRAASTNIIPSSTGAAKAVGKVIPELNGKLTGMSFRVPTVDVSVVDLTCKLMKPTTYEDLCALMKYKAASSMKGILGYENQPLVSSDFITDSRSCIFDANAGIMLNPTFVKLVAWYDNEWGYSNRVVDLINHMARVDGSN-	c10133_g1_i1 len=1357 path=[1335:0-1356]	IHCAATMKGYLIFIALLIDGVSSFSTLSPSHSMRSSKLMATSTAINGFGRIGRLVTRVMMKDPKISLKLINSEGSAEYLAYQFKYDSVHGKYDGTVEADGEDAIVIDGHRIALSRTRNPDEIPFRKHGNDLYVCESTGAFLTQDSVKPHFNAGAKKIVFSAPAKDDSPMFVMGVNNENYKPSMNAVSCASCTTNGLAPMVKAVHDAYGIESGLMTTIHAMTSTQKIVDSTSKKDWRGGRAASTNIIPSSTGAAKAVGKVIPELNGKLTGMSFRVPTVDVSVVDLTCKLMKPTTYEDLCALMKYKAASSMKGILGYENQPLVSSDFITDSRSCIFDANAGIMLNPTFVKLVAWYDNEWGYSNRVVDLINHMARVDGSN-	5' missing	5' missing	5' missing	glyceraldehyde-3-phosphate dehydrogenase isoform 2 [Lingulodinium polyedra]	1e-177	AAD01871.1
Glycolysis / Gluconeogenesis	glyceraldehyde 5-phosphate dehydrogenase	GAPDH	c3693_g1_i1 len=2286 path=[2264:0-2285]	QSLEVRFLFCSFSPQSFILIFCFSVVFIMVVSVGINGFGRIGKGTFLQLLELQEFAICAINTKLSVHSLEKYINTDSVHGNRNHKVEIVDEQNVIIKGRKIRVMNERDPANLPYRALGVEYLFECTGAFLTTEKLSKFDVEYVILSAPPKDMDTTPMYCYGVNDRDYAGAKIISIASCTTNCIAPFLAAAQSIGSIVDGNFITVHAATASQSIVDVAFDKVRTNRSIFNNIIPHTTGASKTIDWLLPELKGKIKGTSIRVPVSNVSMVDLNLKFNAPMDKDAFLEKLKTCKYPHVVDVNHNKGVSSDFIGITSPSIVDYHGAIQLSEDHIKFCLWYDNEWSFCTQMIHMCRTMAEVNAPRRIRSIRDVEFNQKSVFVRVDFNCPQNADGSVADDFRIRA…	c5966_g1_i1 len=2309 path=[2287:0-2308]	FWLQSLEVRFLFCSFSPQSFILIFCFSVVFIMVVSVGINGFGRIGKGTFLQLLELQEFAICAINTKLSVHSLEKYINTDSVHGNRNHKVEIVDEQNVIIKGRKIRVMNERDPANLPYRALGVEYLFECTGAFLTTEKLSKFDVEYVILSAPPKDMDTTPMYCYGVNDRDYAGAKIISIASCTTNCIAPFLAAAQSIGSIVDGNFITVHAATASQSIVDVAFDKVRTNRSIFNNIIPHTTGASKTIDWLLPELKGKIKGTSIRVPVSNVSMVDLNLKFNAPMDKDAFLEKLKTCKYPHVVDVNHNKGVSSDFIGITSPSIVDYHGAIQLSEDHIKFCLWYDNEWSFCTQMIHMCRTMAEVNAPRRIRSIRDVEFNQKSVFVRVDFNCPQNADGSVADDFR…	5' missing	5' missing	5' missing	phosphoglycerate kinase [Flavobacteriales bacterium]	0	MAZ55166.1
Glycolysis / Gluconeogenesis	phosphoglycerate kinase	PGK	c10555_g1_i1 len=825 path=[803:0-824]	VSGFLMAKELEYLDGAITHGAKPMTAIVGGSKVSSKINVLKSLIEKCDQLMIGGAMIFTFFAAQGLKTGKSIVESDHINTAKEVMRLAKEKGCELILPDDVKIADSFSNDANTQTVRVGDIPDGWMGLDIGPLSALYFVKRLEESKTIIWNGPMGVFEFSNFAHGSLMIAEALADLTELKGAITVVGGGDTVAVMKQSGFADRVSHISTGGGASLEILEGKQLPGVTQLDDR-	c42096_g1_i1 len=1404 path=[1:0-1403]	TMESKKTVSDIPKSALVGKKVLVRCDLNCPLDGKKITDDTRIRASLPTLHYLLEAGAKVAACSHLGRPKDGPEDKFSLKPCATRLSELFPTNKVKFIKDCIGPDVLQGMNQCENGELVILENVRFYPEETKNDDEFSKKLSEPFDMFVNDAFGSAHRAHSSTAGVTKYLSPRVSGFLMAKELEYLDGAITHGAKPMTAIVGGSKVSSKINVLKSLIEKCDQLMIGGAMIFTFFAAQGLKTGKSIVESDHINTAKEVMRLAKEKGCELILPDDVKIADSFSNDANTQTVRVGDIPDGWMGLDIGPLSALYFVKRLEESKTIIWNGPMGVFEFSNFAHGSLMIAEALADLTELKGAITVVGGGDTVAVMKQSGFADRVSHISTGGGASLEILEGKQLPGVT…	5' missing	5' missing	5' missing	hypothetical protein GUITHDRAFT_80135 [Guillardia theta CCMP2712]	5e-176	XP_005822051.1
Glycolysis / Gluconeogenesis	phosphoglycerate kinase	PGK	c28684_g1_i1 len=1482 path=[1:0-1481]	KASRVTMWMRPQYLRRWSNTLQNFHSSTKANHKLSVEGLASKTDLKGKNVLIRLDLNVPISKEGVITNDKRLRAVVPTLNFLKEQGANTVIATHLGRPKEPPFPDSMKSKVIVPRLSELIDVDVQYVDEIVGSKVSQASSELSSGGVMLLENVRFDKGETKNDDVFAAALAKSSNARYYVNDAFGTAHRAHASTAGVCKHMEFSAAGYLMEKELHYLKSAVEDPKRPLAAIIGGAKVSTKVPVIESLLNKCDKIFLGGGMIFTFYRALGLKVGDSLVEHDLIPLAKTLMDQAKLKGVELILPTDVVIANEFSETAQSKVVNVNEIPDGWLGLDIGPNTISNYSQSIATCKTVVWNGPMGVFEMPKYAQGTLYVAQALSDITKHGAVSIIGGGDSVAAVE…	c844_g1_i1 len=1533 path=[1511:0-1061 2573:1062-1532]	KASRVTMWMRPQYLRRWSNTLQNFHSSTKANHKLSVEGLASKTDLKGKNVLIRLDLNVPISKEGVITNDKRLRAVVPTLNFLKEQGANTVIATHLGRPKEPPFPDSMKSKVIVPRLSELIDVDVQYVDEIVGSKVSQASSELSSGGVMLLENVRFDKGETKNDDVFAAALAKSSNARYYVNDAFGTAHRAHASTAGVCKHMEFSAAGYLMEKELHYLKSAVEDPKRPLAAIIGGAKVSTKVPVIESLLNKCDKIFLGGGMIFTFYRALGLKVGDSLVEHDLIPLAKTLMDQAKLKGVELILPTDVVIANEFSETAQSKVVNVNEIPDGWLGLDIGPNTISNYSQSIATCKTVVWNGPMGVFEMPKYAQGTLYVAQALSDITKHGAVSIIGGGDSVAAVE…	5' missing	5' missing	5' missing	hypothetical protein AURANDRAFT_58861 [Aureococcus anophagefferens]	4e-171	XP_009035101.1
Glycolysis / Gluconeogenesis	2,3-bisphosphoglycerate-dependent phosphoglycerate mutase	PGM	c3946_g1_i1 len=1003 path=[151:0-677 826:678-701 150:702-1002]	MLHSLNSRMLSSFRYQATSGLKNSARVVNRRFKYTLVLTRHGESVWNKENKFTGWYDVPLSNKGHEEAAEAGHILNDAGFKFDLAFTSYLKRAIRTCDHTLDATDCLSIPVIKAWQLNERHYGGLTGLDKQETVAKYGPEQVLIWRRSFDVPPPDVDTESEYYPGNDPMYREIDKSLLPLAESLKTTAERVLPYWENVIVPEIKSGKRILIAAHGNSLRALVMHLDGISGSEITGLNIPTATPLCYELDENMKPIPQEGAMAPLSARYIGNQAEIRARIEGVKNQTK	c1696_g1_i1 len=1033 path=[1011:0-691 1703:692-715 1727:716-1032]	MLHSLNSRMLSSFRYQATSGLKNSAPVVNRRFKYTLVLTRHGESVWNKENKFTGWYDVPLSNKGHEEAAEAGHILNDAGFKFDLAFTSYLKRAIRTCDHTLDATDCLSIPVIKAWQLNERHYGGLTGLDKQETVAKYGPEQVLIWRRSFDVPPPDVDTESEYYPGNDPMYREIDKSLLPLAESLKTTAERVLPYWENVIVPEIKSGKRILIAAHGNSLRALVMHLDGISGSEITGLNIPTATPLCYELDENMKPIPQEGAMAPLSARYIGNQAEIRARIEGVKNQTK-	-	-	Mt(0.985)	hypothetical protein PPTG_09259 [Phytophthora parasitica INRA-310]	6e-126	XP_008902400.1
Glycolysis / Gluconeogenesis	2,4-bisphosphoglycerate-dependent phosphoglycerate mutase	PGM	c27544_g1_i1 len=2168 path=[1:0-2167]	MNIDGKKYKLVDALEKALSLGTPSLKQCKSLKVDGYVYFTRRNMLVGTVNIVNTSNEPKVLPPGRYENCTVDLSAAPGLGALLPVKVETEPIDGQKPGTSGLRKKTKEFMNGNYLKNFVQSTLNAVKASGVDYDTQTLTIGGDGRYYNDEAIQIIIKMAIANGINHILIGGSGLLSTPAMSAVIRERGPSYMKSFGGFILTASHNPGGPNEDFGIKYNIENGGPAPEGFTNVIYKNTTTLTELNICPDFPNIDLTLCGITKVESSCGSAIVTVEVMDAVEQHVDLLKNVFDFGAIKQLLDRPDFSMVYDCMHGVQGPYARAVFIDELEQAEDVLLNAVPKNDFGGHHADPNLTYAVDLVDKMGLDKEGNPVGTAHVPPSFGAAADGDADRNMICGKNFF…	c9776_g1_i1 len=2829 path=[2807:0-2828]	MKWSWLLTSLVFCQSIGLGNTFSLRNIQLRGVPRKAKTISERPFSNRKPPHILISGGPASGKGTQCEYIVKDYGLVHISTGDLLREAVKNESPIGLQVKEFMDRGHLVPDEIVIDLVKEKLQSEECQQKGWLLDGFPRTLEQAYALTALGAKPDAYIYLHVPDPVLIKRVTGRRTDPVTGYTYHTEYDPPPSQKVADRCYIRTDDTQDAIRVRLARFHGTMSHVKEYYRDILTEVDGSGRKKEVYNMLSKIVENTVDKAKGVFVEKQTIPIPGMKMGTSGLRKKVSDIIKNPDFLPNFIQSIFDALPPTEVKGGTLLLGGDGRYYNKKAIQIIIRIAIANGVHEIWCAQNGLLSTPACSAILRERKRKDILFKQESDGTIPNQHDRPFGSILLTASHNP…	Y(0.716)	GNT/FSL	-	hypothetical protein DVH24_040323 [Malus domestica]	7e-178	RXH79176.1
Glycolysis / Gluconeogenesis	2,5-bisphosphoglycerate-dependent phosphoglycerate mutase	PGM	c19427_g1_i1 len=400 path=[1:0-399]	PPPMDETHPFYQPPPAPTTESLEDCLSRTSDFYEENIKPRLLAGQKVLVVAHANSIRALVKEVDDISDEDIRDLRIPNSIPLLYRLHPETLEPVAESDEWGFQGEYLTSWERVNTTVRAVERSQRRVLQALFR	c17201_g1_i1 len=1350 path=[1:0-1349]	MFGSTRKLIILDHLLLRTRKLHTGKAGNEALLVLLRHGESLWNSENRFTGWCDVHLTEDGEEEAIEAGTVLASRGHSFDVAFTSTLHRASHSLDLAMSKINEGNTIDTEIIRSWRLNERHYGSLQGRVKDDPKLIKFYGLENILEWRRSFTARPPPMDETHPFYQPPPAPTTESLEDCLSRTSDFYEENIKPRLLAGQKVLVVAHANSIRALVKEVDDISDEDIRDLRIPNSIPLLYRLHPETLEPVAESDEWGFQGEYLTSWERVNTTVRAVERSQRRVLQALFRALDENSDGFITGIEFQKWAMSNMSNISGQTIPQQHTHQSETNDPKMPPRVLEELFQKWGLAHLDRKIAFEEFLTLSSEFWDCKDHFRMMKLH-	-	-	Mt(0.532)	hypothetical protein THAOC_31491 [Thalassiosira oceanica]	1e-78	EJK49614.1
Glycolysis / Gluconeogenesis	enolase	EL	c3314_g1_i1 len=1596 path=[1652:0-1408 3060:1409-1432 40:1433-1595]	MMKQISRTVLERSSLVTSLQRNASTITGVKGREVIDSRGNPTVEVDMTTTDGLFRASVPSGASTGIYEAAELRDGGKRYMGKGVLKAVENVNKILGPALIGKDPTDQEGLDALMINMDGTPNKGNLGANSILGASLAISKAGAASKKIPLYQHFAELAGHPTNGDFTLPVPCFNVINGGEHAGNKLAFQEFFVIPTGAASYSEAMQIGCEVFHHLKAVIKTKFGGDATLIGDEGGFAPPCTVESGLEMLMEAVDKAGYLDKCSVGLDVAASEFKVEGQNKYDLDFKTTGDLKDPALMLTGDELMTFYSKMIDKYPVVTIEDAFDQDDWANWSTFTSRVGDAVQVVGDDLTVTNPSKIERAVAEKAANCLLLKVNQIGSISESIAAVKLSKQNGWGVMTS…	c8354_g1_i1 len=1656 path=[1868:0-222 2090:223-246 @242@!:247-1164	MMKQISRTVLERSSLVTSLQRNASTITGVKGREVIDSRGNPTVEVDMTTTDGLFRASVPSGASTGIYEAAELRDGGKRYMGKGVLKAVENVNKILGPALIGKDPTDQEGLDALMINMDGTPNKGNLGANSILGASLAISKAGAASKKIPLYQHFAELAGHPTNGDFTLPVPCFNVINGGEHAGNKLAFQEFFVIPTGAASYSEAMQIGCEVFHHLKAVIKTKFGGDATLIGDEGGFAPPCTVESGLEMLMEAVDKAGYLDKCSVGLDVAASEFKVEGQNKYDLDFKTTGDLKDPALMLTGDELMTFYSKMIDKYPVVTIEDAFDQDDWANWSTFTSRVGDAVQVVGDDLTVTNPSKIERAVAEKAANCLLLKVNQIGSISESIAAVKLSKQNGWGVMTS…	-	-	Mt(0.812)	predicted protein [Phaeodactylum tricornutum CCAP 1055/1]	0	XP_002176181.1
Glycolysis / Gluconeogenesis	enolase	EL	ND	ND	c36800_g1_i1 len=1179 path=[1:0-1178]	VYHNLARVLGKKYGRSSTMIGDEGGFAPPCDERMSLELIREAIVKAGHVNTCSVGLDVAASEFKIKGQDLYDLDFKSSSSDSSSSFGNGNGNGNGNGGGDDIILMQDKRLLTSHELSKFYDDLISDYPSLITIEDPFHEDDWKAWSKYNTNNDLKHNQYLKDLKTEKKTEKKFKNKLQIVADDITVTNPVIIQKGINENIANCLLLKLNQIGTLTESIQAVKLANKNQWNVMTSHRSGETEDSYIADLSVGLCTRQIKAGAPCRSERLAKYNRLIRIEEELGDRATYAGNNYQSPCLDGLDKTTSQ-	5' missing	5' missing	5' missing	alpha enolase [Thalassiosira pseudonana CCMP1335]	1e-93	XP_002289866.1
Glycolysis / Gluconeogenesis	enolase	EL	ND	ND	c22336_g1_i1 len=805 path=[783:0-804]	MAHIRAHMRILLSLLFSSFLLNYSWSFTIGNHRYMSPLFRRNLSSLKVVKGVKGREIIDSRGNPTIEVDITTDLGIFTAPVPSGASTGIHEAHELRDKDPCRYLGKGVKKAIGHVNEIIGPKIMGVDPTHQEEVDQLMLKLDGTMNKQNLGANAILAVSLALSKAGAAQRQVPLYQYIADLARNNDINNKFILPTPCFNVINGGSHAGNKLAFQEYFVIPTGASSFAEAMQIGCEVYHNLARVSLTLRTQTLRYILFREK-	Y(0.583)	SWS/FTI	-	enolase [Fistulifera solaris]	8e-86	GAX09239.1
Glycolysis / Gluconeogenesis	pyruvate kinase	PK	ND	ND	c4669_g1_i1 len=1534 path=[55:0-566 621:567-568 54:569-1533]	KKMQSLIRSVVRSNGHLNIPVRAFANVNLTKIVATIGPVSEDPETLPKVVSAGMSVMRLNFSHATDEEVKLRLSSIAMSQGAFPLDDSSNLNRTILLDTKGPEIRTGGLAAVDITGDVKAKISLIKGNNIILTIDEARKSNGDDEILYINYPSLNKTVSVGKTVLLDDGAIALTVVEVMKNGDVLCYIENDGEIASRRGVNLPGMRVNLPAMSTKDKDDIRYGIEKDMDFVAASFVRKAEDIKEIRAHIDACHAEFWPADYPKARIIAKIESTEALENLDEITEEADGIMVARGDLGVEVPLEEVVIWQKEMTSRCIAAASGKPVIVATQMLESMQKNPRPTRAEVSDVTNAVIDGADAVMLSGESANGKYPVQSLEMMSAIISKTENWMAPADSSKMV…	5' missing	5' missing	5' missing	pyruvate kinase [Sargassum vachellianum]	3e-147	AIT69990.1
Glycolysis / Gluconeogenesis	pyruvate kinase	PK	ND	ND	c37506_g1_i1 len=1921 path=[1:0-1920]	MASRLSLQRLSGNRFLKKSTFPVTHPSLALRSFSSETSERLLMTKVVCTMGPSSDNQKTVNSLIDLGMSVARLNFSHVTDYSEPQAKMDLVRAAPGTNAKMGWTGNPDNLRAVLVDTKGPEIRTGLLPGNADVLEIGLGQEVVVTYQDVVSCTDAADKRLFLNVDYESIATSVQVGGSILLDDGLIELVVQKLDHINKSVITIAKNGGPIKKNKGVNLPGGSLDLPALTPKDKEDLRWAVQSGADFVAASFIRTAANVRNCIAHLERCCDEVAVDQGKRPLRPLLISKIESAEGVENFSEILKASDGIMVARGDLGVEIPFEKVFKAQKSMVNECNAVGKPVIVATQMLDSMIRQPRPTRAEVTDVGSAVLDGADAVMLSGETAAGSYPLEAMKAMTSI…	-	-	Mt(0.928)	hypothetical protein THAOC_29428 [Thalassiosira oceanica]	0	EJK51402.1
Glycolysis / Gluconeogenesis	phosphoenolpyruvate carboxykinase	PCK	c6213_g1_i1 len=1228 path=[1:0-1227]	WQQHFVTNMFIRPSEAEYNDVSIPPDFTVVNACALTNKKWQEHGLNSEVCVAIDVEKKMAVIMGTWYGGENKKLIFSLMNYWLPMEGTLPMHCSASVDMKGENAALFFGLSGTGKTTLSADPNRQLIGDDEHGWHDTDGIFNFEGGCYAKTIDLKIENEPDIWNAIKAPAALLENVCVDPKTGDVDYSNTTKTQNGRVSYPIFHIDNHEPTSRGGHPKNVIFLTADAFGVLPPVSKLSTEQALYHFITGYTAKVAGTERGVTEPEATFSACFGAAFLTMHPTKYADLLRQRLDTHGASAYLVNTGWAGGAYGVGKRMAIGATRSCITAILDGSIDSLSESDFEKDPIFGFSVPKAVPGIDASVPLIPRDAWTDKDAYDAQREKLALMFQDNFKKYTVGD…	c3893_g1_i1 len=2118 path=[2096:0-2117]	MFGRNVLRSTFRPAYARAGMATITQDACKASGISAIGITNPTTVHKNLTYEELRKHEEANKEGVVTSHKGCFMVDTGIFTGRSPKDKFIVKKEGTQSSENVWWGNVNQPMKAEVFDELMDEAIAHYNSQDKCYVFDGFVGAAPGSRRKIRFVHDLAWQQHFVTNMFIRPSEAEYNDVSIPPDFTVVNACALTNKKWQEHGLNSEVCVAIDVEKKMAVIMGTWYGGENKKLIFSLMNYWLPMEGTLPMHCSASVDMKGENAALFFGLSGTGKTTLSADPNRQLIGDDEHGWHDTDGIFNFEGGCYAKTIDLKIENEPDIWNAIKAPAALLENVCVDPKTGDVDYSNTTKTQNGRVSYPIFHIDNHEPTSRGGHPKNVIFLTADAFGVLPPVSKLSTEQAL…	-	-	Mt(0.875)	hypothetical protein DD238_006812 [Peronospora effusa]	0	RMX63510.1
Glycolysis / Gluconeogenesis	triosephosphate isomerase	TPI	c8826_g1_i1 len=760 path=[1:0-759	KNLSKGINITSAKKMFNLGNALKTSTKIGIAREFHATAAANRKFFVGGNWKCNGSMAMVDNMSNILNSAKLSKDTEVVVCPPSTYTSALKSKLRTDVNIGVQDVWTSGPGAFTGETSAEMASDIGAGWCLIGHSERRGKGETDVEVAAKAKHALANGLSVIACIGETQEEREAGKTIEKVTSQIASYASQISDWSKVVIAYEPIWAIGTGLTASPEQAQEVHAALRSYISKTISSDVASNIRILYGGSATGST	c5697_g1_i1 len=2118 path=[95:0-877 25:878-899 47:900-2117]	MFNLGNALKTSTKIGIAREFHATAAANRKFFVGGNWKCNGSMAMVDNMSNILNSAKLSKDTEVVVCPPSTYTSALKSKLRTDVNIGVQDVWTSGPGAFTGETSAEMASDIGAGWCLIGHSERRGKGETDVEVAAKAKHALANGLSVIACIGETQEEREAGKTIEKVTSQIASYASQISDWSKVVIAYEPIWAIGTGLTASPEQAQEVHAALRSYISKTISSDVASNIRILYGGSATGSTAPELANQSDIDGFLVGGASLKSEFVDIINCQQSNSLVGPANIGINGFGRIGRLVLRLAAKDPLMNVVAVNDPFISVDYMAYMLKYDTVHGKYDGTVEVIDNKLYVDNKEIKVFKEMDPSNIKWDSSNAEYIVESTGVFKNMKTASKHFEGGAKKVVISAP…	-	-	Mt(0.64)	triosephosphate isomerase/glyceraldehyde-3-phosphate dehydrogenase precursor [Fragilariopsis cylindrus CCMP1102]	5e-91	OEU15338.1
Glycolysis / Gluconeogenesis	triosephosphate isomerase	TPI	c1513_g1_i1 len=493 path=[53:0-492]	FMTSSKFRLHSLATFASRQPCIAGNWKMNPTTLTEAISLATDVRDAAQTATAKSIIFVPSSFIPAVHSVIKDTKINIGAQDCHWETKGAFTGSLSVSMIKDLHCSHILAGHSERRILFGDNDDIVNKKVHAILNANLNCVLCVGENKEEYDLGVSKEVCALQLA	c42803_g1_i1 len=1101 path=[1:0-1100]	KNRKMSFRPNSSLMLRILLGSYLLIFSNGFMTSSKFRLHSLATFASRQPCIAGNWKMNPTTLTEAISLATDVRDAAQTATAKSIIFVPSSFIPAVHSVIKDTKINIGAQDCHWETKGAFTGSLSVSMIKDLHCSHILAGHSERRILFGDNDDIVNKKVHAILNANLNCVLCVGENKEEYDLGVSKEVCALQLAKGLAGVPEDKLANVIIAYEPVWAIGTGLTATPEIANNVHKNIRAWFATHYSSDAAKSMVVQYGGSVTPETVDDLMKMPDIDGALVGGASLIGSKFARILNFKTN-	5' missing	5' missing	5' missing	hypothetical protein GUITHDRAFT_166901 [Guillardia theta CCMP2712]	2e-42	XP_005818343.1
Glycolysis / Gluconeogenesis	triosephosphate isomerase	TPI	c9826_g1_i1 len=409 path=[1:0-408]	CALQLAKGLAGVPEDKLANVIIAYEPVWAIGTGLTATPEIANNVHKNIRAWFATHYSSDAAKSMVVQYGGSVTPETVDDLMKMPDIDGALVGGASLIGSKFARILNFKTN	c42803_g1_i1 len=1101 path=[1:0-1101]	KNRKMSFRPNSSLMLRILLGSYLLIFSNGFMTSSKFRLHSLATFASRQPCIAGNWKMNPTTLTEAISLATDVRDAAQTATAKSIIFVPSSFIPAVHSVIKDTKINIGAQDCHWETKGAFTGSLSVSMIKDLHCSHILAGHSERRILFGDNDDIVNKKVHAILNANLNCVLCVGENKEEYDLGVSKEVCALQLAKGLAGVPEDKLANVIIAYEPVWAIGTGLTATPEIANNVHKNIRAWFATHYSSDAAKSMVVQYGGSVTPETVDDLMKMPDIDGALVGGASLIGSKFARILNFKTN	5' missing	5' missing	5' missing	hypothetical protein NSK_008684 [Nannochloropsis salina CCMP1776]	4e-48	TFJ80127.1
Pentose phosphate	ribulose-phosphate 3-epimerase	RPE	c12628_g1_i1 len=618 path=[596:0-617]	PNLTMGPAICKALRDHGITQPIDVHLMVSSVDRLARDFAAAGATSITFHPESTIHVDRTLQLIRSLGCRAGLVFNPATPLDICKYVMDKLDIILIMSVNPGFGGQSFIPSTFGKIKEARQLIDQSGYDIRLEIDGGISASNIKQVAEAGVDMFVAGSAIFKEPRSVEAYTNTIHEMRSQLKDILPAPCTRKADLLHAIQNGC-	c19848_g1_i1 len=660 path=[638:0-659]	MALLLFRFHNRMFLLLSAMLLLLSTSAFQNKISRLSKVNPRTRSSLASSKRGLMVPEKKYLIAPSILSANMAKLGEEASNVLKSGADVIHFDVMDNQFVPNLTMGPAICKALRDHGITQPIDVHLMVSSVDRLARDFAAAGATSITFHPESTIHVDRTLQLIRSLGCRAGLVFNPATPLDICKYVMDKLDIILIMSVNPGFGGQSFIPSTFGKIKEA	Y(0.885)	TSA/FQN	-	hypothetical protein AURANDRAFT_69979 [Aureococcus anophagefferens]	5e-87	XP_009041362.1
Pentose phosphate	ribose 5-phosphate isomerase	RPI	c7674_g1_i1 len=813 path=[1:0-812]	DSLVNSLSSLAVDTSEGTQDASALKKAVGYLAVDTYVKSNMRVGLGTGSTATFVVERLGAKLKNGGLNGCIGYPTSQKTLEQAQSLGIPIGSIDELAAAHEKLDVCIDGADSVDSAKQLVKGGGGALLREKMVAMSSSQLIIVADASKRCDHIGPHFMLPIEIVPFSYKRTMQLIEALPSIITAKGETILRLGSSSNNKVDGSDPAITDNGNYIVDVKFQSGVVDPRALAKEVNAVVGVVEHGLFIDMATTVLIAEQNGSITTL	c20842_g1_i1 len=1010 path=[1:0-1009]	ADEEGGAVDSLVNSLSSLAVDTSEGTQDASALKKAVGYLAVDTYVKSNMRVGLGTGSTATFVVERLGAKLKNGGLNGCIGYPTSQKTLEQAQSLGIPIGSIDELAAAHEKLDVCIDGADSVDSAKQLVKGGGGALLREKMVAMSSSQLIIVADASKRCDHIGPHFMLPIEIVPFSYKRTMQLIEALPSIITAKGETILRLGSSSNNKVDGSDPAITDNGNYIVDVKFQSGVVDPRALAKEVNAVVGVVEHGLFIDMATTVLIAEQNGSITTL-	5' missing	5' missing	5' missing	ribose 5-phosphate isomerase A [Fistulifera solaris]	5e-86	GAX27838.1
Pentose phosphate	ribose 6-phosphate isomerase	RPI	c9496_g1_i1 len=258 path=[236:0-257]	SGALKAIYILIACTSVRAWAPVALGIRKHTVSMATNTKQDQLKKIAGYMAIDEFVRSGMKVGLGTGSTSTFAVERLAQKLKTGELI	c37472_g1_i1 len=331 path=[1:0-330]	GYMAIDEFVRSGMKVGLGTGSTSTFAVERLAQKLKTGELIDVISVPTSIRTLQLAQNLGIPLTTLDECSDLDVAIDGADDVDSNLDLVKGGGGALLREKMVANSAKEFIV	5' missing	5' missing	5' missing	ribose-5-phosphate isomerase [Thalassiosira pseudonana CCMP1335]	2e-45	XP_002287836.1
Shikimate	3-dehydroquinate synthase	DHQS	ND	ND	c38487_g1_i1 len=482 path=[460:0-481]	DTDMLDSLPTRTFCSGIAEIIRYGLMKDSTFFNDLESNIHLLVGRDPSILRDCIVRSCQNKVEIVREDEIETTGQRVLLNLGHTFGHVIESHLGYGRWLHGEAVSVGIVMAFDLSFRLGWVTGNHVQRVKELLLKAQLPITLPNSFSLSSEAFIKAMKSD	5' missing	5' missing	5' missing	predicted protein [Phaeodactylum tricornutum CCAP 1055/1]	0	XP_002179818.1
Shikimate	3-phosphoshikimate 1-carboxyvinyltransferase	ESPS	c5222_g2_i1 len=1930 path=[3977:0-39 12:40-65 38:66-603 3870:604-622 595:623-1929]	MSS-LFLLLTFLSSFRRGIVSLPGSKSISNRALLLASFCDGSTTVRNVLESEDTEVMINALNRLGVDININKEQHTCHIVGNSQLHNAKNPNSEHLFLEMGNAGTVIRPLTAMLSFGEGKYVLDGVKRMRERPIYDLVQSLQQLGCGVTCINGFPPVTIDTNGPSGNQVNISGNISSQYLSSLLMAAPLAQSDITIHLNSPLNSAPYIDLTLQVMKAFGVSVIVKPNKTSFFIRKDEVYHSPRGEYVIEGDASSASYFLALGAICGGPITVVGCGTTSIQGDKHFGTILEKMGAHVQWGENNITVSSPQKGCRLKGIDVDCSDIPDAAMTLAVVALFAKGTTTLRNIGSWRLKECDRLKAMVTELNKLQQRHNIGKNHIPCDENEDNDEKVAEKIAVEG…	c9180_g1_i2 len=1767 path=[1876:0-1305 3182:1306-1324 3201:1325-1578 3995:1579-1766]	MSS-LFLLLTFLSSFRRGIVSLPGSKSISNRALLLASFCDGSTTVRNVLESEDTEVMINALNRLGVDININKEQHTCHIVGNSQLHNAKNPNSEHLFLEMGNAGTVIRPLTAMLSFGEGKYVLDGVKRMRERPIYDLVQSLQQLGCGVTCINGFPPVTIDTNGPSGNQVNISGNISSQYLSSLLMAAPLAQSDITIHLNSPLNSAPYIDLTLQVMKAFGVSVIVKPNKTSFFIRKDEVYHSPRGEYVIEGDASSASYFLALGAICGGPITVVGCGTTSIQGDKHFGTILEKMGAHVQWGENNITVSSPQKGCRLKGIDVDCSDIPDAAMTLAVVALFAKGTTTLRNIGSWRLKECDRLKAMVTELNKLQQRHNIGKNHIPCDENEDNDEKVAEKIAVEG…	Y(0.686)	IVS/LPG	-	conserved unknown protein [Ectocarpus siliculosus]	1e-149	CBN76675.1
Cysteine and methionine	O-acetylserine (thiol)-lyase	OTS-TL	c16293_g1_i1 len=1237 path=[1246:0-1236]	MNAAAEQEKSVNMRGAGYGGLCDNITQTVGNTPCVKISDKLCPPGRSIYVKCEYFNPVSSVKDRLAVAVIEDAEKKGLLKPGDTVVEATSGNTGIAVAMVCAQRGYKCVITMAEPFSVERRKIMRMLGAKVIVTPKANKGTGMIRKAEELCAKHGWFLCHQFENEANWKYHEATTGPEIINDFAGHRLDYWVTGYGTGGTFHGAGKFIKAKRPDIKIVLAEPEAAPLVNSGIPTERNADGSPSVSHPSFAAHPVQGWTPDFISKVLEEGLDQKLMDEYISIPGNVGNEIACELARKEGILTGISGGATMWAAIETAKNAPEGSVILAMLPDTGERYLSTPLFGSIKAEMNEEELEICKTTPGYQLLPEN-	c6862_g1_i2 len=1336 path=[1542:0-1192 212:1193-1253 2834:1254-1261 98:1262-1265 102:1266-1335]	MNAAAEQEKSVNMRGAGYGGLCDNITQTVGNTPCVKISDKLCPPGRSIYVKCEYFNPVSSVKDRLAVAVIEDAEKKGLLKPGDTVVEATSGNTGIAVAMVCAQRGYKCVITMAEPFSVERRKIMRMLGAKVIVTPKANKGTGMIRKAEELCAKHGWFLCHQFENEANWKYHEATTGPEIINDFAGHRLDYWVTGYGTGGTFHGAGKFIKAKRPDIKIVLAEPEAAPLVNSGIPTERNADGSPSVSHPSFAAHPVQGWTPDFISKVLEEGLDQKLMDEYISIPGNVGNEIACELARKEGILTGISGGATMWAAIETAKNAPEGSVILAMLPDTGERYLSTPLFGSIKAEMNEEELEICKTTPGYQLLPEN-	-	-	-	cysteine synthase [Emiliania huxleyi CCMP1516]	0	XP_005787800.1
Nicotinate and nicotinamide	L-aspartate oxidase	AO	c4760_g2_i1 len=1654 path=[3650:0-1653]	PSSSSFSSCTGAIILSQNGAIELVKSDNVILATGGCGDVYAHTSNPANARGDGVAMAIRAGAKVKDMEYMQFHPTTLYMPGERSFLLTEALRGEGALLRDPISKELFAKSYHEDGELAPRDVVARMIVSQMRKTNSQFVYLDISHLDEKFLSERFPSIFQHCLARGLNLGQDLIPVVPAAHYTCGGVEVDLNGQTSLPRLYAIGEVSCTGLHGANRLASTSLLEGMVWGAAAAIKATSSPSSSPSSDNEKSKNIVKEMNDSMSAPLNLNEVNEEVKADQVLSYMEKKKNNVILEDEIWLEKSWSKLRHIMWNKVGIVRHPATLKSAVIEISLLTQQAEAAFDVALATAATASFTHRSVPTKYFRKSPESSNGSSDGSASDDDDSKKNDTFTTSTLSSES…	>c9094_g2_i1 len=1524 path=[6600:0-491 7091:492-519 4928:520-1111 4822:1112-1290 7884:1291-1355 8092:1356-1523]	CTGAIILSQNGAIELVKSDNVILATGGCGDVYAHTSNPANARGDGVAMAIRAGAKVKDMEYMQFHPTTLYMPGERSFLLTEALRGEGALLRDPISKELFAKSYHEDGELAPRDVVARMIVSQMRKTNSQFVYLDISHLDEKFLSERFPSIFQHCLARGLNLGQDLIPVVPAAHYTCGGVEVDLNGQTSLPRLYAIGEVSCTGLHGANRLASTSLLEGMVWGAAAAIKATSSPSSSPSSDNEKSKNIVKEMNDSMSAPLNLNEVNEEVKADQVLSYMEKKKNNVILEDEIWLEKSWSKLRHIMWNKVGIVRHPTTLKSAVIEISLLTQQAEAAFDVALATAATASFTHRSVPTKYFRKSPESSNGSSDGSASDDDDSKKNDTFTTSTLSSESDYSYHRGG…	5' missing	5' missing	5' missing	hypothetical protein DD237_003108 [Peronospora effusa]	6e-103	RQM17569.1
Nicotinate and nicotinamide	Quinolinate synthase	QS	c8326_g1_i1 len=1885 path=[2330:0-814 320:815-1484 4434:1485-1884]	MTTIFNTLRKSIRPIYTTQRFLSSKQKPFPSIIINSKKISANGTFAETQLSYLTPDKDAIQDLDDALQKANLGVVSHFYMDPELQGTLSSSTWPHIVISDSLAMGDAAVKMVKEGNVNAIACLGVDFMAESVRSVLDMEGLNHIPVYRLSEKYIGCSLAESAEKPAYRAWLEKAKNHKTTTNEGTTKGNNLHVVYINTSIMTKAESHALVPTIACTSSNVVQTILQASSQIDDLTIWYGPDTYMGENLRTLFSTLATMPNETIQNLHPSHDQSTVKALLSRFEVFPQGNCVVHHMFGSKVADQIESDYQDAYLTAHLEVPGEMFKVASDATGEGKGVVGSTSNILDFIISKTKLQLEHQPQQDESPKRLSFILGTEAGMVTPIVRKIQTLLSAYQDNQN…	c8326_g1_i1 len=1885 path=[2330:0-814 320:815-1484 4434:1485-1884]	MTTIFNTLRKSIRPIYTTQRFLSSKQKPFPSIIINSKKISANGTFAETQLSYLTPDKDAIQDLDDALQKANLGVVSHFYMDPELQGTLSSSTWPHIVISDSLAMGDAAVKMVKEGNVNAIACLGVDFMAESVRSVLDMEGLNHIPVYRLSEKYIGCSLAESAEKPAYRAWLEKAKNHKTTTNEGTTKGNNLHVVYINTSIMTKAESHALVPTIACTSSNVVQTILQASSQIDDLTIWYGPDTYMGENLRTLFSTLATMPNETIQNLHPSHDQSTVKALLSRFEVFPQGNCVVHHMFGSKVADQIESDYQDAYLTAHLEVPGEMFKVASDATGEGKGVVGSTSNILDFIISKTKLQLEHQPQQDESPKRLSFILGTEAGMVTPIVRKIQTLLSAYQDNQN…	-	-	Mt(0.951)	hypothetical protein Ae201684_013806 [Aphanomyces euteiches]	0	KAF0728443.1
Nicotinate and nicotinamide	quinolinate phoshoribosyltransferase	QPT	c16197_g1_i1 len=1648 path=[1:0-1647]	MNSAQSNFQHHHQQSDSFEALLPVHWKREVENWVRDDCPSVDIGGLVVGDKIEDALLYGKSKGILAGVPFFTAVFEHLGCSILWKFEEGVLLEPCPGNEKILVAIVRGPARKLLLGERTALNLLSRASGVATSANSAAQVARDHGWHGHIAGTRKTTPGFRIVEKYALLVGGAATHRLDLSNMVMLKDNHIWSAGNITSAVKMAKRAAGFTSKIEVECRSLEEGHEAASAGADIVMLDNFEPEELKMAAALLKASHPYLIIEASGGITHQTMYKYFSPHVDVISRGNLTQGYPCLDFSLKIKQGGSSGHIFPQAIPNASITLNGNMMNYADQEGGTKSSKKARKRRAHKVMPERVIVPGAYRCIKGPAIAYRLSMNLENRDMISTPVKLGDVIRNCVEC…	c3009_g1_i2 len=1651 path=[1629:0-21 1651:22-32 1662:33-1650]	MNSAQSNFQHHHQQSDSFEALLPVHWKREVENWVRDDCPSVDIGGLVVGDKIEDALLYGKSKGILAGVPFFTAVFEHLGCSILWKFEEGVLLEPCPGNEKILVAIVRGPARKLLLGERTALNLLSRASGVATSANSAAQVARDHGWHGHIAGTRKTTPGFRIVEKYALLVGGAATHRLDLSNMVMLKDNHIWSAGNITSAVKMAKRAAGFTSKIEVECRSLEEGHEAASAGADIVMLDNFEPEELKMAAALLKASHPYLIIEASGGITHQTMYKYFSPHVDVISRGNLTQGYPCLDFSLKIKQGGSSGHIFPQAIPNASITLNGNMMNYADQEGGTKSSKKARKRRAHKVMPERVIVPGAYRCIKGPAIAYRLSMNLENRDMISTPVKLGDVIRNCVEC…	-	-	-	hypothetical protein BBJ28_00014152 [Nothophytophthora sp. Chile5]	3e-131	RLN92354.1
Thiazole	cysteine desulfurase	CDS	c24437_g1_i1 len=1613 path=[1591:0-1612]	MLSHLRLQTRTVSSLIRQVPKNFLASNASGFSIEGRAIEGRAAYLDGASTTPIDPRVLDTMLPWMTSMYGNAHSRTHMYGWESNDAVEDAREKIANLIGASPKEIIFTSGATESNNIAIKGVGRFYKGRKNHVITTQTEHKCVLDSCRALEQEGFDVTYLPVQKNGLIDIKELENAMRPETSIVSIMAINNEIGVVQPLKEIGELCRSKKIFFHTDAAQMLGKMPLDVNDMKIDLMSMSSHKIYGPKGVGAIYIRRRPRVRVEPIFSGGGQERGIRSGTIPHFLCIGFGAACDVASQEMAYDSKWISYLSKRLVDGVMARIPDVIINGDTPNRYDGTLNMSFAYVEGESLLMALKNIAVSSGSACTSASLEPSYVLRAIGVGEDLAHTSLRFGIGRFST…	c8941_g1_i1 len=1613 path=[85:0-1075 1161:1076-1145 1231:1146-1464 67:1465-1481 84:1482-1513 1597:1514-1527 1611:1528-1612]	MLSHLRLQTRTVSSIIRQVPKNFLASNASGFSIEGRAIEGRAAYLDGASTTPIDPRVLDTMLPWMTSMYGNAHSRTHMYGWESNDAVEDAREKIANLIGASPKEIIFTSGATESNNIAIKGVGRFYKGRKNHVITTQTEHKCVLDSCRALEQEGFDVTYLPVQKNGLIDIKELENAMRPETSIVSIMAINNEIGVVQPLKEIGELCRSKKIFFHTDAAQMLGKMPLDVNDMKIDLMSMSSHKIYGPKGVGAIYIRRRPRVRVEPIFSGGGQERGIRSGTIPHFLCIGFGAACDVASQEMAYDSKWISYLSKRLVDGVMARIPDVIINGDTPNRYDGTLNMSFAYVEGESLLMALKNIAVSSGSACTSASLEPSYVLRAIGVGEDLAHTSLRFGIGRFST…	-	-	Mt(0.939)	cysteine desulfurase [Nannochloropsis gaditana]	0	EWM27642.1
Riboflavin	3,4-dihydroxy 2-butanone 4-phosphate synthase / GTP cyclohydrolase II	GCH	ND	ND	c30090_g1_i1 len=1752 path=[1730:0-1751]	AKPSSRGLLVSTYILKYYLVYQKSTFEMMAVNKPLTVIFVLSCLINLAESFCYGSKCMTGFKLRPTQQRFSRYYAEKIVSDSNQIEFVAECDLPTKFGKFRLRGYRHGNKEPTVVLMGDVSGDDVIVRVHDQCFTSEVLGSKRCDCRQQLDSAFEQIAKEGRGVIIYLQQEGRGIGLANKIAAYSLQDGPSGLDTVDANHKLGFLDELRTYEIVPKMLKDLKINSIKLLTNNPFKISSLETLGIQVNQRLPIVMLPNQCNTHYLKTKAMRMSHLLPTNSYETTSISNQNQKQYQQNDESISENDKNQIFIHPETGKEYRWQFGRESVKQAIEAIRKGEIVCVTDDASRENEGDLIMASSLATTEKLAFIIKYSGGVICCAMSDDRLKQLELPAMVTNNQ…	5' missing	5' missing	5' missing	3-phosphoshikimate 1-carboxyvinyltransferase, chloroplastic [Porphyridium purpureum]	3e-140	KAA8499420.1
lipoic synthesis	lipoyl(octanoyl) transferase	LipB	c609_g1_i1 len=1056 path=[1:0-1055]	SFGPSSMRRTIVLLRQIIKEAPVITTRPCLVHNLTTKHIPYVTAWRWQHELMRRSIEAQRAGLDHHDSLIVVEHPSVYTLGRGAKLEHLRFDPFDVSNPHEIHRIERGGEVTWHGPGQLICYPILDLNHHKKDLRWYLRQIESAIIDTLADYNLMAERDDAGTGVWVNDKKIAALGLSVSRWVTMHGLSLNVCPDMSLFDNIVPCGIKEKGVTSLELEWSKQHKDKCNDKNINMEHVRKKLIHSIGKSFNLDITITDSVPIEFGSLDVDDATWLKANQRKL	c10232_g1_i1 len=1134 path=[1:0-1133]	FGPSSMRRTIVLLRQIIKEAPVITTRPCLVHNLTTKHIPYVTAWRWQHELMRRSIEAQRAGLDHHDSLIVVEHPSVYTLGRGAKLEHLRFDPFDVSSPHEIHRIERGGEVTWHGPGQLICYPILDLNHHKKDLRWYLRQIESAIIDTLADYNLMAERDDAGTGVWVNDKKIAALGLSVSRWVTMHGLSLNVCPDMSLFDNIVPCGIKEKGVTSLELEWSKQHKDECNDKNINMEHVRKKLIHSIGKSFNLDITITDSVPIEFGSLDVDDATWLKANQRKL-	5' missing	5' missing	5' missing	Lipoyl-[acyl-carrier-protein]-protein-N-lipoyltransferase) (Lipoate-protein ligase B [Ectocarpus siliculosus]	5e-69	CBJ31787.1
lipoic synthesis	lipoic acid synthetase, mitochlondrial	LipA	c5181_g1_i2 len=1275 path=[1728:0-630 265:631-769 2495:770-777 105:778-833 429:834-1096 61:1097-1107 72:1108-1134 2854:1135-1274]	MRASIATTRSIKPFFVRNLGEQFSDATASSTRLQALRDQLEKDGVTPLKVKARKREPKPSWLKAPLPTGENYQRLKSTVRRLGLATVCEEARCPNIGECWGGGDDGTATATIMVMGDTCTRGCSFCAVKTSRAPLPLDINEPVNTAKAVAEWGLDYVVITSVDRDDITDGGASHIAETIKQLKIHNPKLLVECLTPDFRGNSELVTQVASSGLDVFAHNVETVERLQRRVRDHRAGYAQSLSVLETAKKALLENCLTKTSIMLGVGEKDEEVLATLQDLRDVGCDVVTFGQYLRPSKRHMPVKSFVTPEKFEEWQSIAEGFGFRYVASGPLVRSSYKAGEFFIKGILNNQGRG-	ND	ND	-	-	Mt(0.303)	lipoic acid synthetase [Nannochloropsis gaditana]	9e-159	EWM28169.1
Y; present
-; absent
ND; not detedcted
?; incapable of differentiation
*1; Caluculated by signalP 4.1 (Gruber et al., 2015)
*2; Caluculated by Mitofates (Fukasawa et al., 2015)
